# Supplementary material for: GWAS of three molecular traits highlights core genes and pathways alongside a highly polygenic background
Source: eLife. 2021 Feb 15;10:e58615. doi: 10.7554/eLife.58615 (PMC7884075; doi:10.7554/eLife.58615)
Supplement: Supplementary file 1. — CHROM, chromosome number; POS, variant position (hg19); ID, variant identifier; REF, reference genome sequence allele; A1, alternative allele; A1_CT, number of A1 alleles; ALLELE_CT, total alleles; A1_FREQ, frequency of A1 allele; MACH_R2, estimated imputation accuracy (INFO); OBS_CT, number of individuals with non-missing data; BETA, effect size of A1 allele; SE, standard error of A1 allele; T_STAT, t-statistic; P, p-value of association between A1 allele and serum urate levels. [file elife-58615-supp1.txt]

CHROM	POS	ID	REF	A1	A1_CT	ALLELE_CT	A1_FREQ	MACH_R2	OBS_CT	BETA	SE	T_STAT	P
6	2050791	6:2050791_A_G	A	G	345732	637052	0.542706	0.994631	318526	-0.0047588	0.000560561	-8.48936	2.09E-17
6	7107697	6:7107697_G_C	G	C	536813	637052	0.842652	1.00033	318526	-0.00592031	0.000764744	-7.74156	9.85E-15
6	7115927	6:7115927_G_C	G	C	473404	637052	0.743116	0.99541	318526	-0.0108104	0.00063869	-16.9259	3.09E-64
6	25807603	6:25807603_A_G	A	G	361708	637052	0.567784	0.999259	318526	0.0173937	0.000561628	30.9701	2.81E-210
6	28671984	6:28671984_T_TTTTG	T	TTTTG	163540	637052	0.256714	0.985458	318526	-0.00352849	0.000642304	-5.49349	3.94E-08
6	29851171	6:29851171_T_C	T	C	457949	637052	0.718857	0.943506	318526	-0.00396103	0.000637822	-6.21024	5.30E-10
6	39283793	6:39283793_G_A	G	A	290289	637052	0.455675	0.998471	318526	0.00362313	0.000559667	6.47373	9.58E-11
6	43340010	6:43340010_A_AT	A	AT	380982	637052	0.598039	0.998693	318526	-0.00509853	0.000568402	-8.96993	2.98E-19
6	43804808	6:43804808_G_C	G	C	437756	637052	0.687159	0.987346	318526	0.00839869	0.000604402	13.8959	6.91E-44
6	44030011	6:44030011_A_G	A	G	563457	637052	0.884475	0.908929	318526	0.00722085	0.000913893	7.9012	2.77E-15
6	53693410	6:53693410_T_A	T	A	180518	637052	0.283365	0.997398	318526	0.00365223	0.000618875	5.9014	3.61E-09
6	90127390	6:90127390_C_T	C	T	470009	637052	0.737788	0.989386	318526	-0.00376769	0.000636626	-5.91821	3.26E-09
6	107172979	6:107172979_T_C	T	C	49907.3	637052	0.078341	0.997722	318526	0.00576537	0.00103771	5.55584	2.76E-08
6	109189021	6:109189021_C_G	C	G	498566	637052	0.782615	0.996718	318526	0.00377013	0.000676374	5.57404	2.49E-08
6	111478131	6:111478131_T_C	T	C	352733	637052	0.553696	0.991475	318526	0.00313321	0.000562691	5.56826	2.58E-08
6	116212256	6:116212256_GT_G	GT	G	249927	637052	0.392319	0.995611	318526	-0.00340364	0.000571685	-5.9537	2.62E-09
6	126228512	6:126228512_G_A	G	A	306594	637052	0.48127	0.998377	318526	0.00395471	0.000557874	7.08889	1.35E-12
6	131272424	6:131272424_A_G	A	G	456648	637052	0.716815	0.977882	318526	0.00377221	0.000625138	6.0342	1.60E-09
6	160770512	6:160770512_G_GT	G	GT	302691	637052	0.475144	0.990881	318526	-0.00350235	0.00056029	-6.25096	4.08E-10
6	166516386	6:166516386_G_A	G	A	100495	637052	0.157751	0.989384	318526	-0.00442707	0.000768196	-5.76295	8.27E-09
10	12017967	10:12017967_A_C	A	C	48862.3	637052	0.0767007	0.984466	318526	-0.00619958	0.00105484	-5.87725	4.18E-09
10	16932384	10:16932384_G_A	G	A	9229	637052	0.014487	0.999153	318526	0.0159595	0.00233192	6.84392	7.72E-12
10	52603659	10:52603659_C_T	C	T	116351	637052	0.18264	0.995666	318526	0.0104322	0.000722236	14.4442	2.82E-47
10	60343346	10:60343346_G_C	G	C	431877	637052	0.67793	0.895809	318526	0.00486169	0.000629749	7.72005	1.17E-14
10	61469538	10:61469538_T_C	T	C	489872	637052	0.768967	0.997014	318526	0.0150335	0.000661286	22.7337	2.57E-114
10	65356889	10:65356889_G_A	G	A	417507	637052	0.655374	0.992933	318526	-0.00334995	0.000588142	-5.69583	1.23E-08
10	69586458	10:69586458_T_A	T	A	427579	637052	0.671184	0.981799	318526	-0.00409988	0.000598332	-6.85218	7.29E-12
10	82085120	10:82085120_G_C	G	C	78863.9	637052	0.123795	0.990239	318526	0.00466179	0.000849841	5.48548	4.13E-08
10	88845190	10:88845190_C_T	C	T	83369.8	637052	0.130868	0.996933	318526	-0.00684148	0.000827072	-8.27193	1.32E-16
10	104700444	10:104700444_G_A	G	A	110957	637052	0.174173	0.997086	318526	0.00470079	0.000735451	6.39172	1.64E-10
10	119388528	10:119388528_A_C	A	C	341271	637052	0.535704	1.00264	318526	0.00471831	0.000557702	8.46027	2.68E-17
10	119570121	10:119570121_T_A	T	A	443421	637052	0.696051	0.984334	318526	-0.00376068	0.00061033	-6.16171	7.21E-10
10	126493286	10:126493286_C_CT	C	CT	430425	637052	0.675651	0.975641	318526	-0.00421372	0.000602333	-6.99567	2.65E-12
10	134459388	10:134459388_A_G	A	G	141409	637052	0.221974	1.00008	318526	0.00432755	0.000670176	6.45733	1.07E-10
19	1435771	19:1435771_G_A	G	A	316847	637052	0.497364	1.00133	318526	-0.00348468	0.000556678	-6.25978	3.86E-10
19	7211311	19:7211311_C_A	C	A	419608	637052	0.658672	0.979098	318526	0.00636182	0.000593569	10.7179	8.48E-27
19	8272146	19:8272146_C_G	C	G	327712	637052	0.514419	0.975654	318526	-0.0033366	0.000564185	-5.91401	3.34E-09
19	18392873	19:18392873_C_A	C	A	403052	637052	0.632683	0.995783	318526	-0.00401834	0.000578968	-6.94053	3.91E-12
19	33394090	19:33394090_GA_G	GA	G	499570	637052	0.784191	0.92322	318526	-0.00626807	0.00070458	-8.89617	5.81E-19
19	33887537	19:33887537_GC_G	GC	G	169897	637052	0.266692	0.992036	318526	-0.00363997	0.000632337	-5.75638	8.60E-09
19	45413234	19:45413234_GGT_G	GGT	G	86810.9	637052	0.13627	0.886229	318526	-0.00524079	0.000862375	-6.07716	1.22E-09
19	49969006	19:49969006_C_G	C	G	664.164	637052	0.00104256	0.64109	318526	0.0997714	0.0107781	9.25688	2.12E-20
19	53460861	19:53460861_G_A	G	A	212759	637052	0.333974	0.989262	318526	-0.00342455	0.000593749	-5.76768	8.04E-09
8	23715871	8:23715871_T_C	T	C	264477	637052	0.415158	0.966258	318526	0.00674571	0.000574932	11.7331	8.76E-32
8	32432753	8:32432753_G_T	G	T	347692	637052	0.545782	0.993553	318526	-0.0043429	0.000561184	-7.73883	1.01E-14
8	38108133	8:38108133_C_G	C	G	155989	637052	0.244861	1.0022	318526	-0.00442963	0.000646995	-6.84646	7.58E-12
8	42332640	8:42332640_C_CT	C	CT	229925	637052	0.36092	0.979023	318526	-0.0035788	0.000586108	-6.10604	1.02E-09
8	76480350	8:76480350_T_C	T	C	304811	637052	0.478471	1.002	318526	0.00839691	0.000556835	15.0797	2.29E-51
8	87299888	8:87299888_C_CAT	C	CAT	132223	637052	0.207554	0.945234	318526	0.00389082	0.000706386	5.50807	3.63E-08
8	95969445	8:95969445_A_C	A	C	336927	637052	0.528885	1.00266	318526	0.00552238	0.000557179	9.91133	3.75E-23
8	103641791	8:103641791_T_C	T	C	545579	637052	0.856412	1.00051	318526	-0.00530489	0.000794036	-6.68092	2.38E-11
5	34660235	5:34660235_T_C	T	C	291501	637052	0.457578	0.998528	318526	0.00505435	0.00055943	9.03482	1.65E-19
5	53319517	5:53319517_C_T	C	T	445566	637052	0.699419	0.993561	318526	0.00519877	0.000609378	8.53127	1.45E-17
5	55806751	5:55806751_A_G	A	G	475893	637052	0.747024	1.00374	318526	0.00450677	0.000639486	7.04749	1.83E-12
5	68735112	5:68735112_T_C	T	C	301785	637052	0.473721	0.987184	318526	-0.00360191	0.000561418	-6.41573	1.40E-10
5	72431482	5:72431482_G_C	G	C	193759	637052	0.304149	0.994859	318526	-0.00914523	0.000606801	-15.0712	2.61E-51
5	90417593	5:90417593_T_C	T	C	54662	637052	0.0858045	0.992253	318526	-0.006597	0.000998314	-6.60814	3.90E-11
5	131604257	5:131604257_G_A	G	A	361779	637052	0.567896	0.997251	318526	0.00403915	0.000563011	7.17419	7.29E-13
5	173274250	5:173274250_T_C	T	C	153183	637052	0.240456	0.987869	318526	-0.00434288	0.000655706	-6.62322	3.52E-11
5	176790807	5:176790807_G_A	G	A	15907.7	637052	0.0249709	0.954142	318526	0.0143394	0.0018273	7.84731	4.26E-15
5	177349058	5:177349058_A_G	A	G	2110.8	637052	0.00331338	0.31221	318526	0.0476466	0.00867409	5.49298	3.96E-08
17	7780690	17:7780690_A_ATT	A	ATT	47377.9	637052	0.0743705	0.97327	318526	0.0059339	0.00107604	5.5146	3.50E-08
17	36046931	17:36046931_G_T	G	T	386601	637052	0.606859	0.994839	318526	-0.0032131	0.000571699	-5.62027	1.91E-08
17	42286541	17:42286541_T_TA	T	TA	144629	637052	0.227028	0.975846	318526	0.00370793	0.000673054	5.50912	3.61E-08
17	45543919	17:45543919_T_TAA	T	TAA	329435	637052	0.517124	0.953808	318526	0.00365552	0.000570702	6.40531	1.50E-10
17	53364788	17:53364788_C_A	C	A	383728	637052	0.60235	0.981558	318526	-0.00758177	0.00057429	-13.202	8.75E-40
17	57114918	17:57114918_CAAAAAAAAAAAAAAAAAAAA_C	CAAAAAAAAAAAAAAAAAAAA	C	386139	637052	0.606134	0.971638	318526	-0.00359968	0.00057829	-6.22469	4.83E-10
17	59456589	17:59456589_C_T	C	T	529532	637052	0.831223	0.99755	318526	0.00588519	0.000744487	7.90503	2.69E-15
17	67081278	17:67081278_A_G	A	G	14602	637052	0.0229212	0.997849	318526	-0.0143075	0.00186306	-7.67959	1.60E-14
17	74268619	17:74268619_C_T	C	T	202008	637052	0.317099	0.996189	318526	-0.0043363	0.000599653	-7.23135	4.79E-13
2	430975	2:430975_C_T	C	T	22628.6	637052	0.0355208	0.975381	318526	-0.0102078	0.00152362	-6.69972	2.09E-11
2	15733023	2:15733023_TA_T	TA	T	225554	637052	0.35406	0.990768	318526	-0.00540184	0.000585065	-9.23288	2.65E-20
2	18676276	2:18676276_A_G	A	G	200781	637052	0.315173	1.00309	318526	0.0055148	0.000598535	9.21383	3.17E-20
2	27730940	2:27730940_T_C	T	C	386917	637052	0.607355	1.00108	318526	-0.012444	0.000569643	-21.8452	1.03E-105
2	32620722	2:32620722_A_T	A	T	87643.8	637052	0.137577	0.998744	318526	-0.00519093	0.000809086	-6.4158	1.40E-10
2	61606566	2:61606566_C_A	C	A	403765	637052	0.633803	0.998097	318526	0.00382004	0.000578672	6.60139	4.08E-11
2	69821008	2:69821008_A_C	A	C	84034.7	637052	0.131912	1.00055	318526	-0.00832933	0.000822753	-10.1237	4.37E-24
2	71163225	2:71163225_C_T	C	T	284080	637052	0.445929	0.979498	318526	-0.00365929	0.000566157	-6.46338	1.03E-10
2	101662338	2:101662338_C_G	C	G	99293	637052	0.155863	0.990603	318526	0.00436646	0.000771495	5.65974	1.52E-08
2	111908486	2:111908486_TGTG_T	TGTG	T	278755	637052	0.43757	0.908861	318526	-0.00362787	0.000588912	-6.16029	7.27E-10
2	113990261	2:113990261_G_A	G	A	230505	637052	0.361831	0.99705	318526	0.00388729	0.000580461	6.69689	2.13E-11
2	121306440	2:121306440_G_A	G	A	261546	637052	0.410557	1.00063	318526	0.00659222	0.000565909	11.6489	2.36E-31
2	148803587	2:148803587_G_T	G	T	200617	637052	0.314914	0.993028	318526	0.00519865	0.000601704	8.63989	5.65E-18
2	161319603	2:161319603_G_GA	G	GA	127443	637052	0.200051	0.991987	318526	-0.00381187	0.000699049	-5.45294	4.96E-08
2	165501927	2:165501927_T_TG	T	TG	258728	637052	0.406134	0.996636	318526	-0.0036048	0.000568079	-6.3456	2.22E-10
2	170012192	2:170012192_G_GT	G	GT	482151	637052	0.756848	0.997053	318526	-0.00725477	0.000650123	-11.1591	6.55E-29
2	170203860	2:170203860_T_C	T	C	132427	637052	0.207875	0.990682	318526	0.0043839	0.000689588	6.35726	2.06E-10
2	176993583	2:176993583_C_G	C	G	16237.5	637052	0.0254886	0.986953	318526	0.0160334	0.00177874	9.01388	2.00E-19
2	183087067	2:183087067_C_A	C	A	309231	637052	0.485409	0.997555	318526	0.00419872	0.000557944	7.52533	5.27E-14
2	203418537	2:203418537_G_A	G	A	75577.2	637052	0.118636	1.00025	318526	0.00723848	0.000861181	8.4053	4.29E-17
2	211540507	2:211540507_C_A	C	A	201109	637052	0.315687	0.999204	318526	-0.00713746	0.000599382	-11.908	1.09E-32
2	213345888	2:213345888_TTACA_T	TTACA	T	99312.5	637052	0.155894	0.995775	318526	-0.00623482	0.000769386	-8.10363	5.35E-16
2	217973448	2:217973448_G_A	G	A	159368	637052	0.250164	0.993363	318526	-0.00416427	0.000645215	-6.45408	1.09E-10
2	219720952	2:219720952_TAGG_T	TAGG	T	35437.6	637052	0.0556274	0.738611	318526	0.00778251	0.00141396	5.50403	3.71E-08
2	227104330	2:227104330_CTTT_C	CTTT	C	422266	637052	0.662844	0.965388	318526	0.00371628	0.000599632	6.19761	5.74E-10
2	242396694	2:242396694_T_C	T	C	283651	637052	0.445256	0.967918	318526	-0.0047143	0.000569595	-8.27658	1.27E-16
X	66307105	X:66307105_G_GTT	G	GTT	542755	637052	0.851978	1.45061	318526	-0.00373898	0.000651194	-5.74173	9.38E-09
X	70448030	X:70448030_G_T	G	T	249605	637052	0.391812	1.43627	318526	0.00324308	0.000476077	6.81209	9.64E-12
X	100885798	X:100885798_C_CT	C	CT	477526	637052	0.749586	1.43799	318526	0.00409625	0.000536076	7.64118	2.16E-14
X	125597296	X:125597296_A_C	A	C	251600	637052	0.394943	1.38825	318526	-0.00343034	0.000483561	-7.09391	1.31E-12
X	133579231	X:133579231_G_T	G	T	964.2	637052	0.00151353	1.13001	318526	-0.0416879	0.00673982	-6.18532	6.21E-10
X	152898260	X:152898260_C_A	C	A	379009	637052	0.594941	1.45614	318526	0.00414114	0.000470148	8.80815	1.28E-18
22	30618600	22:30618600_C_T	C	T	227238	637052	0.356703	0.973773	318526	0.00350089	0.000589211	5.94166	2.82E-09
22	32415458	22:32415458_T_C	T	C	48434.5	637052	0.0760291	0.968792	318526	-0.00590382	0.00106765	-5.52975	3.21E-08
22	44324730	22:44324730_C_T	C	T	137799	637052	0.216308	1.00326	318526	-0.00490119	0.000675353	-7.25722	3.96E-13
15	33334109	15:33334109_TCA_T	TCA	T	111646	637052	0.175254	0.994206	318526	-0.00423739	0.000734731	-5.76727	8.06E-09
15	50983543	15:50983543_C_T	C	T	135955	637052	0.213413	0.989045	318526	-0.0039657	0.000683547	-5.80165	6.57E-09
15	63605954	15:63605954_A_C	A	C	492403	637052	0.772941	0.9972	318526	-0.00373861	0.000665775	-5.61543	1.96E-08
15	72118777	15:72118777_G_C	G	C	146077	637052	0.229302	0.9966	318526	-0.00446651	0.00066366	-6.73012	1.70E-11
15	76298744	15:76298744_A_G	A	G	326265	637052	0.512148	0.999907	318526	0.00799282	0.000557084	14.3476	1.14E-46
15	85927947	15:85927947_GA_G	GA	G	277922	637052	0.436263	0.939767	318526	0.00395299	0.000579334	6.82334	8.91E-12
15	99287375	15:99287375_T_C	T	C	404629	637052	0.635159	0.992386	318526	-0.00930914	0.000580596	-16.0338	7.82E-58
20	10640201	20:10640201_A_G	A	G	459577	637052	0.721412	0.958068	318526	-0.00416024	0.00063472	-6.55445	5.59E-11
20	25640732	20:25640732_C_G	C	G	142985	637052	0.224448	0.996611	318526	0.00377832	0.000668706	5.6502	1.60E-08
20	33433629	20:33433629_A_G	A	G	225665	637052	0.354234	0.989773	318526	0.00480898	0.000585311	8.21612	2.11E-16
20	43042364	20:43042364_C_T	C	T	20021	637052	0.0314276	0.998906	318526	-0.0133087	0.00159717	-8.3327	7.93E-17
20	52735238	20:52735238_G_GT	G	GT	119170	637052	0.187065	0.941164	318526	-0.00481469	0.000736201	-6.53991	6.16E-11
1	2144982	1:2144982_G_T	G	T	445062	637052	0.698627	0.972753	318526	0.00376928	0.000615434	6.12459	9.10E-10
1	15816768	1:15816768_CACAT_C	CACAT	C	200872	637052	0.315314	0.998261	318526	-0.00539107	0.000599913	-8.98641	2.57E-19
1	27021913	1:27021913_G_C	G	C	14998.9	637052	0.0235442	0.98563	318526	0.0213473	0.00184998	11.5392	8.49E-31
1	46161336	1:46161336_T_A	T	A	154385	637052	0.242343	0.985954	318526	0.00379882	0.000654606	5.80322	6.51E-09
1	51080191	1:51080191_G_GTAA	G	GTAA	274046	637052	0.430178	0.97193	318526	-0.00498295	0.000570584	-8.73307	2.49E-18
1	54204856	1:54204856_AGCCGCCGCC_A	AGCCGCCGCC	A	552793	637052	0.867737	0.992479	318526	-0.00538808	0.000825239	-6.52912	6.63E-11
1	82944571	1:82944571_G_A	G	A	419085	637052	0.65785	0.999391	318526	0.00378528	0.00058724	6.4459	1.15E-10
1	93822280	1:93822280_AT_A	AT	A	401131	637052	0.629668	0.979312	318526	0.00545694	0.000582789	9.36349	7.76E-21
1	120233403	1:120233403_A_AT	A	AT	13161.7	637052	0.0206604	0.990992	318526	0.0109904	0.00196694	5.58759	2.30E-08
1	120547178	1:120547178_G_A	G	A	1040.32	637052	0.00163302	0.658288	318526	-0.0491914	0.00850181	-5.786	7.22E-09
1	120813294	1:120813294_T_C	T	C	4547.5	637052	0.00713836	0.762025	318526	-0.0530068	0.00378897	-13.9897	1.86E-44
1	121194315	1:121194315_T_C	T	C	2219.17	637052	0.00348349	0.477796	318526	-0.038213	0.00683897	-5.58754	2.30E-08
1	143257804	1:143257804_T_C	T	C	1565.1	637052	0.00245678	0.689108	318526	-0.0641783	0.00677686	-9.4702	2.81E-21
1	143759024	1:143759024_G_T	G	T	2611.65	637052	0.00409958	0.549886	318526	-0.0497407	0.00587787	-8.46237	2.63E-17
1	144593546	1:144593546_G_A	G	A	757.756	637052	0.00118947	0.375506	318526	-0.0812579	0.0131865	-6.1622	7.18E-10
1	144894911	1:144894911_C_T	C	T	1961.02	637052	0.00307827	0.482525	318526	-0.0424489	0.00723795	-5.86476	4.50E-09
1	145723739	1:145723739_A_C	A	C	342392	637052	0.537463	0.998658	318526	-0.010916	0.000558685	-19.5387	5.77E-85
1	147281523	1:147281523_G_C	G	C	798.859	637052	0.00125399	0.747515	318526	-0.126832	0.0091005	-13.9368	3.90E-44
1	150611957	1:150611957_A_G	A	G	414321	637052	0.650372	1.0009	318526	0.00442866	0.000583799	7.58593	3.31E-14
1	155169355	1:155169355_G_T	G	T	272027	637052	0.427009	1.00176	318526	-0.0094944	0.000562359	-16.8832	6.38E-64
1	163741788	1:163741788_A_G	A	G	317483	637052	0.498363	0.992907	318526	0.00393141	0.00055902	7.03269	2.03E-12
1	185136458	1:185136458_C_A	C	A	260319	637052	0.408631	0.995201	318526	-0.00365577	0.000567943	-6.43687	1.22E-10
1	200304554	1:200304554_TAA_T	TAA	T	447233	637052	0.702035	0.990509	318526	-0.00370743	0.00061188	-6.05908	1.37E-09
1	201790826	1:201790826_T_C	T	C	351003	637052	0.55098	0.998938	318526	0.00356685	0.000560254	6.36649	1.94E-10
1	205028581	1:205028581_C_G	C	G	115623	637052	0.181497	1.00011	318526	0.00443795	0.000722583	6.14179	8.17E-10
1	212069929	1:212069929_A_G	A	G	23554.5	637052	0.0369742	0.991961	318526	0.0100598	0.00148196	6.7882	1.14E-11
1	227254045	1:227254045_C_T	C	T	227854	637052	0.357669	0.999768	318526	-0.00325316	0.000581155	-5.59776	2.17E-08
1	234854779	1:234854779_C_T	C	T	330907	637052	0.519435	0.992737	318526	-0.00352772	0.000559496	-6.30517	2.88E-10
7	1286567	7:1286567_G_T	G	T	440368	637052	0.69126	0.939122	318526	0.00890259	0.000621963	14.3137	1.86E-46
7	4703360	7:4703360_C_A	C	A	205603	637052	0.322741	1.00333	318526	-0.00337736	0.000594751	-5.67861	1.36E-08
7	41352761	7:41352761_T_C	T	C	122206	637052	0.191831	0.995724	318526	0.00388196	0.000708896	5.47607	4.35E-08
7	46753491	7:46753491_C_A	C	A	400514	637052	0.628699	1.00026	318526	0.00382591	0.000576383	6.63778	3.19E-11
7	50769218	7:50769218_T_C	T	C	55087.2	637052	0.0864721	1.00067	318526	-0.00583416	0.000990639	-5.88929	3.88E-09
7	73037366	7:73037366_G_A	G	A	129869	637052	0.203859	0.997019	318526	-0.00899456	0.000692239	-12.9934	1.36E-38
7	97826340	7:97826340_G_A	G	A	341784	637052	0.536509	1.00196	318526	0.00432216	0.000557967	7.74627	9.49E-15
7	99332998	7:99332998_A_G	A	G	18236.5	637052	0.0286264	0.880951	318526	-0.0111325	0.00177952	-6.25586	3.96E-10
7	101255577	7:101255577_T_TTTTATTTA	T	TTTTATTTA	211038	637052	0.331272	0.915253	318526	-0.00363083	0.000618546	-5.86995	4.36E-09
7	128742164	7:128742164_A_G	A	G	348953	637052	0.547762	0.992512	318526	-0.0037786	0.0005617	-6.72707	1.73E-11
7	148564138	7:148564138_G_A	G	A	17148.2	637052	0.0269181	0.978806	318526	0.00988028	0.00173947	5.68006	1.35E-08
7	151414329	7:151414329_T_C	T	C	182758	637052	0.286881	0.999934	318526	0.00701815	0.000615711	11.3984	4.31E-30
7	155605071	7:155605071_C_T	C	T	49606.1	637052	0.0778682	0.96564	318526	-0.00608727	0.00105773	-5.75501	8.67E-09
7	156261476	7:156261476_TCTCCCTTTTCAG_T	TCTCCCTTTTCAG	T	27983.5	637052	0.0439266	0.976413	318526	-0.00871434	0.0013754	-6.33585	2.36E-10
21	16576783	21:16576783_G_A	G	A	215577	637052	0.338398	0.989592	318526	0.00406675	0.000591712	6.87286	6.30E-12
21	31587382	21:31587382_G_A	G	A	111420	637052	0.174899	0.999247	318526	0.00564103	0.00073343	7.6913	1.46E-14
21	35356706	21:35356706_G_A	G	A	97825.2	637052	0.153559	0.986814	318526	0.00490555	0.000777682	6.30792	2.83E-10
21	37834721	21:37834721_G_A	G	A	158011	637052	0.248034	1.0027	318526	-0.00607978	0.000643994	-9.44074	3.73E-21
3	12385828	3:12385828_A_G	A	G	77240.8	637052	0.121247	1.0014	318526	-0.005491	0.00085267	-6.43978	1.20E-10
3	15648458	3:15648458_G_GT	G	GT	218485	637052	0.342962	0.919786	318526	0.00365493	0.000611782	5.97423	2.31E-09
3	47265877	3:47265877_A_AG	A	AG	237934	637052	0.373492	0.964659	318526	-0.00426012	0.000586214	-7.26718	3.68E-13
3	53038262	3:53038262_TTTC_T	TTTC	T	269869	637052	0.423622	0.996951	318526	0.00868959	0.000564341	15.3978	1.77E-53
3	69147519	3:69147519_C_A	C	A	314580	637052	0.493806	0.982857	318526	0.00402615	0.000561909	7.16513	7.79E-13
3	94037499	3:94037499_T_C	T	C	351378	637052	0.551569	0.998533	318526	-0.00317366	0.000560444	-5.66276	1.49E-08
3	121620692	3:121620692_T_TTG	T	TTG	294536	637052	0.462343	0.951584	318526	0.00407089	0.000572651	7.10886	1.17E-12
3	126014827	3:126014827_A_G	A	G	130122	637052	0.204256	0.999611	318526	-0.00544606	0.000690956	-7.88192	3.23E-15
3	132217703	3:132217703_G_A	G	A	34715.7	637052	0.0544944	0.97554	318526	0.0104171	0.00124224	8.38578	5.06E-17
3	141716072	3:141716072_T_C	T	C	166168	637052	0.260839	0.99747	318526	-0.00600829	0.000635062	-9.46094	3.07E-21
3	153918793	3:153918793_A_AT	A	AT	542001	637052	0.850795	0.983726	318526	0.00463021	0.000788166	5.87466	4.24E-09
3	169155476	3:169155476_G_A	G	A	244151	637052	0.383251	0.997887	318526	-0.00453156	0.000573461	-7.90212	2.75E-15
3	170759494	3:170759494_T_C	T	C	49633.5	637052	0.0779113	0.993085	318526	0.00620146	0.00104275	5.94723	2.73E-09
3	185371172	3:185371172_A_G	A	G	278134	637052	0.436596	0.99618	318526	0.00330709	0.000562653	5.87767	4.17E-09
11	2178330	11:2178330_C_T	C	T	151412	637052	0.237677	0.973414	318526	-0.00684991	0.00066313	-10.3297	5.22E-25
11	2926135	11:2926135_A_G	A	G	111572	637052	0.175138	1.0008	318526	0.00415073	0.000732497	5.66655	1.46E-08
11	5578842	11:5578842_CT_C	CT	C	163509	637052	0.256665	1.00012	318526	0.0037963	0.000637613	5.95392	2.62E-09
11	10255108	11:10255108_C_A	C	A	303788	637052	0.476865	0.965957	318526	0.00323551	0.000567384	5.7025	1.18E-08
11	30760335	11:30760335_T_C	T	C	289764	637052	0.454851	1.00231	318526	-0.00675123	0.000558587	-12.0863	1.27E-33
11	61551356	11:61551356_T_C	T	C	223582	637052	0.350964	0.997635	318526	0.00441785	0.000584242	7.56168	3.99E-14
11	64329106	11:64329106_T_C	T	C	348009	637052	0.546281	0.993876	318526	-0.0143607	0.00056062	-25.6157	1.43E-144
11	64361955	11:64361955_T_G	T	G	100304	637052	0.157451	0.99499	318526	0.0125635	0.000766338	16.3942	2.23E-60
11	64953462	11:64953462_C_T	C	T	815.592	637052	0.00128026	0.515756	318526	-0.0707733	0.0108458	-6.52542	6.79E-11
11	65268538	11:65268538_C_G	C	G	711.828	637052	0.00111738	0.410844	318526	0.092282	0.0130063	7.09519	1.29E-12
11	65482928	11:65482928_G_C	G	C	690.438	637052	0.0010838	0.411434	318526	0.0874797	0.0131966	6.62894	3.39E-11
11	65495868	11:65495868_C_CTGTTT	C	CTGTTT	48463	637052	0.0760738	0.843277	318526	-0.0079253	0.00114401	-6.92766	4.29E-12
11	65508801	11:65508801_C_T	C	T	690.933	637052	0.00108458	0.4112	318526	0.0875892	0.0131957	6.63772	3.19E-11
11	65525650	11:65525650_G_T	G	T	707.446	637052	0.0011105	0.406405	318526	0.0856956	0.0131177	6.53284	6.46E-11
11	65656743	11:65656743_G_C	G	C	1305.48	637052	0.00204926	0.40081	318526	0.0566166	0.00972832	5.81977	5.90E-09
11	66089965	11:66089965_C_G	C	G	915.271	637052	0.00143673	0.94283	318526	-0.0531185	0.00757282	-7.01436	2.31E-12
11	66774838	11:66774838_C_A	C	A	785.491	637052	0.00123301	0.730811	318526	-0.0986771	0.009283	-10.6299	2.19E-26
11	68827066	11:68827066_A_G	A	G	924.949	637052	0.00145192	0.783739	318526	-0.0620509	0.00826234	-7.5101	5.92E-14
11	69482091	11:69482091_C_A	C	A	411614	637052	0.646122	0.997968	318526	0.00318315	0.00058307	5.45929	4.78E-08
11	111384426	11:111384426_T_G	T	G	93041	637052	0.146049	0.996267	318526	0.00504175	0.000790135	6.38087	1.76E-10
11	117697985	11:117697985_A_G	A	G	171597	637052	0.269361	0.979265	318526	0.00360461	0.000634443	5.68153	1.34E-08
11	119235404	11:119235404_C_T	C	T	331726	637052	0.52072	0.98018	318526	-0.00388621	0.00056312	-6.90121	5.17E-12
11	122611723	11:122611723_A_G	A	G	325787	637052	0.511398	0.984069	318526	-0.00313423	0.000561684	-5.58006	2.41E-08
13	31043841	13:31043841_C_T	C	T	166777	637052	0.261794	0.991803	318526	-0.00380575	0.000636175	-5.98223	2.20E-09
13	48654455	13:48654455_C_G	C	G	464996	637052	0.729919	1.0034	318526	-0.00433903	0.000626221	-6.92891	4.25E-12
13	72342435	13:72342435_AC_A	AC	A	192622	637052	0.302365	0.994076	318526	-0.00471038	0.000608208	-7.74469	9.61E-15
13	96434457	13:96434457_T_C	T	C	67659.3	637052	0.106207	0.997418	318526	0.00576406	0.000905153	6.36805	1.92E-10
9	33120203	9:33120203_A_G	A	G	146446	637052	0.22988	0.948862	318526	-0.00667738	0.000679494	-9.82699	8.68E-23
9	71434707	9:71434707_A_C	A	C	382938	637052	0.601109	0.998091	318526	0.00365364	0.000569333	6.41741	1.39E-10
9	96918491	9:96918491_C_CT	C	CT	279733	637052	0.439106	0.994878	318526	-0.00333644	0.000562664	-5.92973	3.04E-09
9	107690057	9:107690057_C_A	C	A	210057	637052	0.329733	0.984732	318526	-0.00413931	0.000597016	-6.93333	4.12E-12
9	113034490	9:113034490_C_T	C	T	116411	637052	0.182734	0.996916	318526	-0.00445423	0.000721832	-6.17072	6.81E-10
9	130768150	9:130768150_A_AT	A	AT	28467.7	637052	0.0446867	0.970289	318526	-0.0108589	0.00136845	-7.93518	2.11E-15
9	134246499	9:134246499_T_A	T	A	586959	637052	0.921367	0.943091	318526	0.00658972	0.00106552	6.18449	6.24E-10
9	139105229	9:139105229_T_C	T	C	90414	637052	0.141926	1.00036	318526	0.00500914	0.000797967	6.27738	3.45E-10
18	42784049	18:42784049_G_T	G	T	192326	637052	0.3019	0.997265	318526	0.0033635	0.000607528	5.53637	3.09E-08
18	53335512	18:53335512_T_A	T	A	34074.5	637052	0.0534877	0.988196	318526	-0.00776378	0.00124522	-6.23488	4.53E-10
18	57963117	18:57963117_T_C	T	C	199639	637052	0.313379	0.996974	318526	0.00463496	0.000601322	7.70796	1.28E-14
14	38055445	14:38055445_C_T	C	T	435489	637052	0.6836	1.00061	318526	-0.00380433	0.000598694	-6.35439	2.10E-10
14	50655357	14:50655357_G_C	G	C	7060	637052	0.0110823	0.999679	318526	-0.0205788	0.00266083	-7.734	1.05E-14
14	68021117	14:68021117_G_C	G	C	141686	637052	0.222409	1.00104	318526	0.00371264	0.000669397	5.54625	2.92E-08
14	73189153	14:73189153_T_C	T	C	467155	637052	0.733307	0.997124	318526	0.00392167	0.000630715	6.21781	5.05E-10
14	96905843	14:96905843_T_C	T	C	227683	637052	0.357401	0.998379	318526	-0.00348109	0.000581652	-5.98484	2.17E-09
14	102686183	14:102686183_A_G	A	G	126936	637052	0.199256	0.995549	318526	0.0045484	0.000698828	6.50861	7.60E-11
4	8838128	4:8838128_T_C	T	C	1052.47	637052	0.0016521	0.384724	318526	-0.0606051	0.0110568	-5.48126	4.23E-08
4	8944036	4:8944036_A_G	A	G	693.669	637052	0.00108887	0.486585	318526	-0.0702665	0.0121068	-5.8039	6.49E-09
4	9151630	4:9151630_C_A	C	A	1451.89	637052	0.00227908	0.454168	318526	0.0533474	0.00866692	6.15529	7.50E-10
4	9177068	4:9177068_T_C	T	C	7041.06	637052	0.0110526	0.484161	318526	0.0267469	0.00382857	6.98612	2.83E-12
4	9335669	4:9335669_T_C	T	C	8162.54	637052	0.012813	0.4463	318526	-0.0438687	0.00370637	-11.836	2.58E-32
4	9412089	4:9412089_C_T	C	T	805.978	637052	0.00126517	0.358597	318526	0.0795692	0.0130844	6.08121	1.19E-09
4	9467551	4:9467551_G_T	G	T	2994.32	637052	0.00470027	0.415702	318526	0.0492054	0.00631556	7.79113	6.66E-15
4	9505782	4:9505782_G_A	G	A	743.46	637052	0.00116703	0.381753	318526	0.0872194	0.0132031	6.606	3.95E-11
4	9517668	4:9517668_GGTTTTTT_G	GGTTTTTT	G	790.499	637052	0.00124087	0.34357	318526	-0.11444	0.0134969	-8.479	2.28E-17
4	9521522	4:9521522_T_C	T	C	7058.37	637052	0.0110797	0.665493	318526	-0.0365646	0.00326122	-11.2119	3.61E-29
4	9563290	4:9563290_G_A	G	A	1140.05	637052	0.00178958	0.540551	318526	-0.071376	0.00896262	-7.96375	1.67E-15
4	9665827	4:9665827_G_C	G	C	738.11	637052	0.00115863	0.336021	318526	0.0916293	0.0141237	6.48761	8.73E-11
4	9721358	4:9721358_G_A	G	A	422472	637052	0.663167	0.990824	318526	0.0223992	0.000590729	37.9179	0.00E+00
4	9751995	4:9751995_C_T	C	T	857.41	637052	0.0013459	0.46026	318526	-0.133196	0.0111962	-11.8966	1.25E-32
4	9753193	4:9753193_T_G	T	G	783.696	637052	0.00123019	0.700102	318526	-0.0588501	0.00949636	-6.19713	5.76E-10
4	9860930	4:9860930_G_A	G	A	936.774	637052	0.00147048	0.39396	318526	-0.151825	0.0115779	-13.1134	2.83E-39
4	9940297	4:9940297_T_C	T	C	1057.52	637052	0.00166002	0.328378	318526	0.124739	0.0119378	10.4491	1.49E-25
4	9947865	4:9947865_T_A	T	A	1206.47	637052	0.00189383	0.458684	318526	-0.067909	0.00945873	-7.1795	7.01E-13
4	9999664	4:9999664_T_C	T	C	825.775	637052	0.00129624	0.368874	318526	0.0794562	0.0127455	6.23407	4.55E-10
4	10001761	4:10001761_C_G	C	G	763.443	637052	0.0011984	0.380373	318526	0.0728856	0.0130532	5.58374	2.36E-08
4	10057716	4:10057716_G_GGT	G	GGT	249250	637052	0.391255	0.927864	318526	0.0393656	0.000588387	66.9043	0.00E+00
4	10082415	4:10082415_CG_C	CG	C	735.807	637052	0.00115502	0.548972	318526	-0.0644365	0.0110673	-5.82225	5.81E-09
4	10120038	4:10120038_G_A	G	A	869.581	637052	0.00136501	0.421071	318526	-0.0686029	0.0116255	-5.90109	3.61E-09
4	10159007	4:10159007_C_T	C	T	668.912	637052	0.00105001	0.639209	318526	-0.0986159	0.0107556	-9.16878	4.81E-20
4	10160181	4:10160181_A_G	A	G	811.109	637052	0.00127322	0.420587	318526	-0.19014	0.0120395	-15.793	3.65E-56
4	10244668	4:10244668_C_T	C	T	856.677	637052	0.00134475	0.505757	318526	-0.148939	0.0106844	-13.9398	3.74E-44
4	10257308	4:10257308_G_A	G	A	1562.03	637052	0.00245197	0.453096	318526	0.0792416	0.00836569	9.47221	2.76E-21
4	10318858	4:10318858_C_T	C	T	726.173	637052	0.0011399	0.503673	318526	-0.0704801	0.0116305	-6.05993	1.36E-09
4	10417966	4:10417966_GAA_G	GAA	G	1479.09	637052	0.00232177	0.490012	318526	-0.07994	0.00826629	-9.6706	4.05E-22
4	10482458	4:10482458_G_A	G	A	1391.39	637052	0.0021841	0.31601	318526	0.0609403	0.0106133	5.7419	9.37E-09
4	10506913	4:10506913_A_G	A	G	1230.62	637052	0.00193174	0.608834	318526	-0.107827	0.00812754	-13.2668	3.70E-40
4	10584194	4:10584194_TATTTTATGGAA_T	TATTTTATGGAA	T	1759.85	637052	0.0027625	0.563681	318526	0.0493587	0.00706778	6.98363	2.88E-12
4	10625939	4:10625939_G_GT	G	GT	996.565	637052	0.00156434	0.436816	318526	-0.107701	0.010662	-10.1013	5.49E-24
4	10627092	4:10627092_C_T	C	T	694.278	637052	0.00108983	0.862761	318526	-0.0616811	0.00908791	-6.78717	1.15E-11
4	10824251	4:10824251_A_G	A	G	873.151	637052	0.00137061	0.804605	318526	-0.0524652	0.00839277	-6.25123	4.08E-10
4	10953953	4:10953953_T_TATC	T	TATC	2334.41	637052	0.0036644	0.736438	318526	-0.0312839	0.0053714	-5.82417	5.75E-09
4	11024078	4:11024078_A_T	A	T	968.088	637052	0.00151964	0.543508	318526	-0.0882207	0.00969804	-9.09676	9.36E-20
4	11150863	4:11150863_C_T	C	T	792.698	637052	0.00124432	0.628631	318526	-0.0559496	0.00996477	-5.61474	1.97E-08
4	11176559	4:11176559_T_C	T	C	640.261	637052	0.00100504	0.46059	318526	-0.082058	0.0129517	-6.33571	2.37E-10
4	17884986	4:17884986_T_C	T	C	86579	637052	0.135906	1.00178	318526	0.00499716	0.000812028	6.15393	7.57E-10
4	22807237	4:22807237_A_G	A	G	541443	637052	0.84992	0.992351	318526	0.00514411	0.000782836	6.57113	5.00E-11
4	81170475	4:81170475_CT_C	CT	C	187863	637052	0.294895	0.985442	318526	-0.00376464	0.000615292	-6.11847	9.46E-10
4	88445702	4:88445702_C_T	C	T	1008.01	637052	0.00158231	0.757259	318526	0.0502891	0.00805253	6.24513	4.24E-10
4	88768896	4:88768896_C_T	C	T	2865.95	637052	0.00449877	0.902054	318526	0.029717	0.00438195	6.78168	1.19E-11
4	88906707	4:88906707_G_C	G	C	734.852	637052	0.00115352	0.833574	318526	0.0604046	0.00898707	6.72128	1.80E-11
4	88916431	4:88916431_A_G	A	G	4938.51	637052	0.00775213	0.94869	318526	0.0192574	0.00326044	5.90638	3.50E-09
4	89019735	4:89019735_A_G	A	G	62874	637052	0.0986952	0.999654	318526	0.0369192	0.000931765	39.6229	0.00E+00
4	89023741	4:89023741_C_T	C	T	1500.24	637052	0.00235498	0.888499	318526	0.0370192	0.00609604	6.07266	1.26E-09
4	89083166	4:89083166_G_A	G	A	715.641	637052	0.00112336	0.55482	318526	0.0608914	0.0111627	5.45489	4.90E-08
4	89150563	4:89150563_G_A	G	A	726.44	637052	0.00114031	0.599794	318526	0.0677422	0.0106559	6.35725	2.06E-10
4	100239319	4:100239319_T_C	T	C	622771	637052	0.977583	1.002	318526	-0.0149558	0.00187948	-7.95742	1.76E-15
4	103188709	4:103188709_C_T	C	T	47642	637052	0.0747851	0.997575	318526	-0.00700572	0.00106011	-6.60848	3.89E-11
4	144158285	4:144158285_C_T	C	T	365894	637052	0.574355	0.990702	318526	-0.00398785	0.000565931	-7.04652	1.84E-12
4	146826444	4:146826444_G_A	G	A	332487	637052	0.521915	0.97071	318526	-0.00363207	0.000565923	-6.41796	1.38E-10
16	3709523	16:3709523_G_A	G	A	110723	637052	0.173806	0.990675	318526	0.00414239	0.000738453	5.60955	2.03E-08
16	20822007	16:20822007_C_T	C	T	117248	637052	0.184048	0.993905	318526	0.00447458	0.00072092	6.20676	5.42E-10
16	24971587	16:24971587_C_T	C	T	40707.6	637052	0.0639	0.996812	318526	0.00738191	0.00114061	6.47191	9.69E-11
16	51735746	16:51735746_G_A	G	A	146241	637052	0.229559	0.995919	318526	0.0051892	0.000663609	7.81965	5.31E-15
16	53814363	16:53814363_G_T	G	T	253772	637052	0.398354	0.993903	318526	0.00448223	0.000570642	7.85472	4.02E-15
16	69552785	16:69552785_G_C	G	C	492035	637052	0.772363	0.98064	318526	-0.00733003	0.000670678	-10.9293	8.45E-28
16	72156666	16:72156666_T_G	T	G	100297	637052	0.157439	0.997456	318526	0.00459922	0.000765693	6.00661	1.90E-09
16	79746461	16:79746461_T_C	T	C	188942	637052	0.296588	0.996597	318526	-0.00729995	0.000610723	-11.953	6.37E-33
16	79840716	16:79840716_G_A	G	A	512495	637052	0.80448	0.990612	318526	-0.00564473	0.00070556	-8.00035	1.24E-15
16	89795305	16:89795305_A_G	A	G	96178.7	637052	0.150975	0.95695	318526	-0.00495247	0.000795242	-6.22762	4.74E-10
12	4384844	12:4384844_T_G	T	G	13208.6	637052	0.0207339	0.82164	318526	-0.0138567	0.00215637	-6.42596	1.31E-10
12	15342463	12:15342463_G_T	G	T	128112	637052	0.201101	0.998242	318526	-0.0048235	0.000695472	-6.93558	4.05E-12
12	21391336	12:21391336_T_C	T	C	138710	637052	0.217738	1.00009	318526	-0.00380157	0.000674838	-5.63331	1.77E-08
12	47189702	12:47189702_C_CCATT	C	CCATT	120152	637052	0.188607	0.998339	318526	0.00403847	0.00071257	5.66746	1.45E-08
12	50267335	12:50267335_C_T	C	T	172261	637052	0.270403	0.984761	318526	-0.00362163	0.000631899	-5.73135	9.97E-09
12	52249003	12:52249003_A_C	A	C	196583	637052	0.308583	0.992772	318526	0.0043008	0.000605157	7.10692	1.19E-12
12	56861034	12:56861034_T_C	T	C	116136	637052	0.182302	1.00177	318526	0.00581224	0.000720714	8.06455	7.38E-16
12	57843711	12:57843711_G_A	G	A	156028	637052	0.244922	1.0022	318526	-0.0129784	0.000646578	-20.0724	1.46E-89
12	78818238	12:78818238_CAGGTCAGGTG_C	CAGGTCAGGTG	C	189566	637052	0.297568	0.979114	318526	-0.00399515	0.000615662	-6.48918	8.64E-11
12	96105834	12:96105834_C_T	C	T	147293	637052	0.23121	1.00295	318526	0.00422691	0.000659642	6.40788	1.48E-10
12	111884608	12:111884608_T_C	T	C	329866	637052	0.517801	0.999265	318526	-0.0077551	0.000557463	-13.9114	5.56E-44
12	121386121	12:121386121_AG_A	AG	A	341092	637052	0.535423	0.902885	318526	0.0051779	0.000587674	8.81084	1.25E-18
12	122494809	12:122494809_T_C	T	C	305300	637052	0.479239	0.996348	318526	-0.0050166	0.000558505	-8.98219	2.67E-19
12	133052257	12:133052257_G_T	G	T	88342.8	637052	0.138674	0.976671	318526	0.00620696	0.000815432	7.61187	2.71E-14
