# Supplementary material for: GWAS of three molecular traits highlights core genes and pathways alongside a highly polygenic background
Source: eLife. 2021 Feb 15;10:e58615. doi: 10.7554/eLife.58615 (PMC7884075; doi:10.7554/eLife.58615)
Supplement: Supplementary file 2. — CHROM, chromosome number; POS, variant position (hg19); ID, variant identifier; REF, reference genome sequence allele; A1, alternative allele; A1_CT, number of A1 alleles; ALLELE_CT, total alleles; A1_FREQ, frequency of A1 allele; MACH_R2, estimated imputation accuracy (INFO); OBS_CT, number of individuals with non-missing data; BETA, effect size of A1 allele; SE, standard error of A1 allele; T_STAT, t-statistic; P, p-value of association between A1 allele and serum IGF-1 levels. [file elife-58615-supp2.txt]

CHROM	POS	ID	REF	A1	A1_CT	ALLELE_CT	A1_FREQ	MACH_R2	OBS_CT	BETA	SE	T_STAT	P
12	905582	12:905582_T_C	T	C	108505	634228	0.171081	0.987823	317114	-0.00508811	0.000883377	-5.75984	8.43E-09
12	11855773	12:11855773_G_A	G	A	405371	634228	0.639157	0.999101	317114	-0.00700439	0.000688695	-10.1705	2.71E-24
12	20953761	12:20953761_GT_G	GT	G	393485	634228	0.620415	0.942193	317114	0.00396719	0.000701905	5.65203	1.59E-08
12	31997635	12:31997635_C_A	C	A	168905	634228	0.266317	0.994756	317114	0.0148683	0.000749522	19.8371	1.61E-87
12	32026411	12:32026411_C_T	C	T	361743	634228	0.570367	0.979859	317114	0.00629203	0.000674681	9.32594	1.11E-20
12	39218378	12:39218378_C_CA	C	CA	307665	634228	0.485101	0.948161	317114	0.00479466	0.000679381	7.0574	1.70E-12
12	46384031	12:46384031_C_T	C	T	308414	634228	0.486282	0.958213	317114	-0.00392474	0.000675779	-5.80773	6.34E-09
12	52300110	12:52300110_C_T	C	T	43974.6	634228	0.0693357	0.987764	317114	0.00766467	0.00130961	5.85266	4.84E-09
12	56368078	12:56368078_G_A	G	A	283709	634228	0.447329	0.983002	317114	0.00388388	0.000670685	5.79091	7.01E-09
12	57764193	12:57764193_C_G	C	G	299669	634228	0.472495	0.963495	317114	-0.00417482	0.000674688	-6.18778	6.11E-10
12	63503650	12:63503650_T_G	T	G	416485	634228	0.656681	0.985705	317114	-0.00467651	0.000701351	-6.66786	2.60E-11
12	66351826	12:66351826_T_C	T	C	323121	634228	0.509471	0.99742	317114	0.00604823	0.000662182	9.1338	6.65E-20
12	89897500	12:89897500_C_T	C	T	445582	634228	0.702558	0.984756	317114	-0.00454046	0.00072884	-6.22971	4.68E-10
12	94158509	12:94158509_GTT_G	GTT	G	327030	634228	0.515635	0.98746	317114	0.0043403	0.000665762	6.51929	7.07E-11
12	98157010	12:98157010_G_A	G	A	197760	634228	0.311812	0.987101	317114	0.00773309	0.000718299	10.7658	5.04E-27
12	101858456	12:101858456_C_T	C	T	910.47	634228	0.00143556	0.465061	317114	-0.107907	0.0128045	-8.42728	3.55E-17
12	102838128	12:102838128_G_A	G	A	468937	634228	0.739382	1.01789	317114	-0.0206125	0.000745687	-27.6423	5.48E-168
12	102917889	12:102917889_T_C	T	C	13187.6	634228	0.0207931	0.8088	317114	0.0248812	0.00257623	9.658	4.58E-22
12	103494463	12:103494463_G_T	G	T	283571	634228	0.447111	1.00037	317114	0.00370365	0.000664872	5.57048	2.54E-08
12	111522026	12:111522026_T_G	T	G	43120	634228	0.0679882	0.998118	317114	0.0139592	0.00131453	10.6192	2.45E-26
12	115094260	12:115094260_A_G	A	G	285390	634228	0.44998	1.0021	317114	0.00475186	0.000663878	7.15773	8.22E-13
12	116196322	12:116196322_G_A	G	A	506614	634228	0.798789	0.95632	317114	0.00700265	0.000843286	8.30401	1.01E-16
12	121358626	12:121358626_AT_A	AT	A	235586	634228	0.371453	0.926583	317114	0.003949	0.000710856	5.55528	2.77E-08
12	121416864	12:121416864_C_T	C	T	18607	634228	0.029338	1.00222	317114	0.0372638	0.00195608	19.0503	7.25E-81
12	121495336	12:121495336_G_A	G	A	1061.25	634228	0.00167329	0.300849	317114	0.105417	0.014748	7.14783	8.83E-13
12	123601194	12:123601194_CA_C	CA	C	576904	634228	0.909617	0.937624	317114	0.00781307	0.00119083	6.56105	5.35E-11
X	2746702	X:2746702_A_T	A	T	3111.2	634228	0.00490549	1.09226	317114	-0.026442	0.004528	-5.83967	5.24E-09
X	11529495	X:11529495_G_A	G	A	144528	634228	0.227881	1.45618	317114	0.00438693	0.000653178	6.71629	1.87E-11
X	48503271	X:48503271_A_G	A	G	207843	634228	0.327711	1.45174	317114	0.00344419	0.000584621	5.89131	3.84E-09
X	53120346	X:53120346_C_G	C	G	515212	634228	0.812345	1.46498	317114	-0.00713443	0.000699569	-10.1983	2.04E-24
X	81978259	X:81978259_A_G	A	G	179442	634228	0.28293	1.46129	317114	-0.00491054	0.000607202	-8.08716	6.13E-16
X	99886830	X:99886830_T_C	T	C	233884	634228	0.368769	1.45432	317114	0.00649256	0.000568165	11.4272	3.10E-30
X	108245156	X:108245156_T_TC	T	TC	126349	634228	0.199217	1.43942	317114	-0.00774729	0.000689869	-11.2301	2.94E-29
X	109883771	X:109883771_G_C	G	C	250104	634228	0.394344	1.45073	317114	-0.00333137	0.000561693	-5.93094	3.02E-09
X	118635096	X:118635096_T_A	T	A	415434	634228	0.655023	1.43282	317114	0.00438396	0.000581044	7.54497	4.54E-14
X	122879374	X:122879374_G_A	G	A	202200	634228	0.318813	1.38446	317114	0.00425406	0.000602965	7.05523	1.73E-12
X	136656146	X:136656146_G_C	G	C	93418.6	634228	0.147295	1.45195	317114	-0.00760727	0.00077416	-9.82649	8.72E-23
X	150572548	X:150572548_AT_A	AT	A	314662	634228	0.496134	1.36192	317114	-0.00357306	0.000566638	-6.30572	2.87E-10
8	10643164	8:10643164_C_T	C	T	129763	634228	0.2046	0.99237	317114	-0.00522349	0.000822727	-6.349	2.17E-10
8	16012594	8:16012594_G_A	G	A	7087	634228	0.0111742	1.0024	317114	-0.0297759	0.00314134	-9.4787	2.59E-21
8	18272881	8:18272881_G_A	G	A	493885	634228	0.778718	1.00112	317114	-0.00670847	0.000795995	-8.42778	3.54E-17
8	26359960	8:26359960_T_C	T	C	203962	634228	0.32159	0.909693	317114	-0.00445187	0.000742157	-5.99855	1.99E-09
8	59392324	8:59392324_G_A	G	A	421159	634228	0.664049	0.999854	317114	-0.00679961	0.000699995	-9.7138	2.65E-22
8	77081903	8:77081903_A_G	A	G	377480	634228	0.595181	0.994836	317114	0.00488767	0.000675304	7.23773	4.57E-13
8	78135681	8:78135681_A_G	A	G	199757	634228	0.314961	0.996703	317114	0.0042337	0.000712972	5.9381	2.89E-09
8	81366336	8:81366336_T_C	T	C	148734	634228	0.234511	0.9964	317114	-0.00541994	0.000781744	-6.93314	4.12E-12
8	101676363	8:101676363_T_C	T	C	251959	634228	0.397269	0.996352	317114	-0.00437594	0.000676903	-6.46465	1.02E-10
8	109225105	8:109225105_GA_G	GA	G	272115	634228	0.429048	0.997089	317114	-0.00383513	0.000668995	-5.73267	9.90E-09
8	116610180	8:116610180_T_C	T	C	356088	634228	0.561451	0.990806	317114	-0.00581886	0.000669352	-8.69327	3.54E-18
8	134589010	8:134589010_C_T	C	T	283150	634228	0.446449	0.989389	317114	-0.00587812	0.000668597	-8.79172	1.48E-18
8	135613597	8:135613597_T_C	T	C	250663	634228	0.395225	0.999914	317114	0.00432146	0.000676297	6.3899	1.66E-10
8	145033734	8:145033734_G_A	G	A	384461	634228	0.606188	0.978222	317114	0.00414547	0.000684185	6.05899	1.37E-09
7	880983	7:880983_C_G	C	G	107542	634228	0.169564	1.00126	317114	0.00735052	0.000880487	8.34824	6.96E-17
7	2015970	7:2015970_C_T	C	T	238167	634228	0.375522	0.99689	317114	-0.00574478	0.000683781	-8.40149	4.43E-17
7	2810746	7:2810746_G_A	G	A	186336	634228	0.2938	0.9964	317114	0.00539752	0.000727145	7.42289	1.15E-13
7	6763641	7:6763641_G_A	G	A	89243.4	634228	0.140712	0.990213	317114	-0.0124489	0.000955323	-13.0311	8.33E-39
7	14219213	7:14219213_T_G	T	G	191569	634228	0.30205	0.994355	317114	-0.00689927	0.000722072	-9.55481	1.25E-21
7	31019597	7:31019597_G_A	G	A	197326	634228	0.311129	0.99601	317114	-0.00502741	0.000715584	-7.02561	2.14E-12
7	32981883	7:32981883_C_A	C	A	455080	634228	0.717534	0.989081	317114	-0.00459839	0.000738445	-6.22712	4.76E-10
7	44808091	7:44808091_T_G	T	G	303098	634228	0.4779	0.99653	317114	0.00413663	0.000663053	6.23877	4.42E-10
7	46009139	7:46009139_G_A	G	A	373892	634228	0.589523	0.995769	317114	-0.0077368	0.000673443	-11.4884	1.53E-30
7	46518359	7:46518359_T_C	T	C	53696.9	634228	0.084665	0.999246	317114	0.0179367	0.00118777	15.1012	1.66E-51
7	46708387	7:46708387_A_G	A	G	396360	634228	0.624948	0.991086	317114	0.028262	0.00068419	41.3072	0.00E+00
7	55982894	7:55982894_G_A	G	A	142399	634228	0.224524	0.993423	317114	0.00509771	0.000794978	6.41239	1.43E-10
7	73055461	7:73055461_A_C	A	C	85165.8	634228	0.134283	0.98891	317114	0.0082228	0.000975081	8.43294	3.38E-17
7	94033031	7:94033031_T_C	T	C	359673	634228	0.567104	0.995295	317114	-0.00381417	0.000668874	-5.70237	1.18E-08
7	99831168	7:99831168_T_C	T	C	166228	634228	0.262095	0.974851	317114	0.00480295	0.000761447	6.30766	2.84E-10
7	115104563	7:115104563_T_C	T	C	313032	634228	0.493564	0.990293	317114	0.0044362	0.000664537	6.67562	2.47E-11
7	127511705	7:127511705_T_C	T	C	448062	634228	0.706469	0.999298	317114	0.00399359	0.000726313	5.49844	3.83E-08
7	129663496	7:129663496_C_T	C	T	247239	634228	0.389827	0.998857	317114	-0.00387651	0.000678311	-5.71495	1.10E-08
7	130584684	7:130584684_C_G	C	G	192971	634228	0.30426	0.988121	317114	0.0152971	0.00072245	21.174	1.95E-99
7	133743393	7:133743393_A_G	A	G	242800	634228	0.382828	0.98641	317114	0.00403543	0.00068487	5.89227	3.81E-09
7	137600690	7:137600690_C_T	C	T	390843	634228	0.61625	0.998033	317114	-0.00548974	0.000680528	-8.06689	7.24E-16
7	138257206	7:138257206_AAATTCTTTCTGCTTTTTCCTCTGCAGTCCTCATACAGGT_A	AAATTCTTTCTGCTTTTTCCTCTGCAGTCCTCATACAGGT	A	299004	634228	0.471446	0.993673	317114	0.00453641	0.000664433	6.82748	8.66E-12
7	138729543	7:138729543_GAAT_G	GAAT	G	324891	634228	0.512262	0.996968	317114	0.00380184	0.000662465	5.73893	9.54E-09
7	150498245	7:150498245_T_C	T	C	70891	634228	0.111775	0.992606	317114	-0.00675252	0.00105321	-6.41137	1.44E-10
11	1513700	11:1513700_T_C	T	C	343079	634228	0.54094	0.997671	317114	-0.00470209	0.000664245	-7.07885	1.46E-12
11	2059546	11:2059546_A_C	A	C	350052	634228	0.551935	0.992957	317114	0.0038154	0.000667211	5.71842	1.08E-08
11	2179864	11:2179864_AGCCCT_A	AGCCCT	A	150931	634228	0.237976	0.954493	317114	-0.0231628	0.000793681	-29.184	5.48E-187
11	3771924	11:3771924_C_T	C	T	137395	634228	0.216633	0.996283	317114	-0.00563114	0.000804073	-7.00327	2.51E-12
11	13361005	11:13361005_T_C	T	C	436713	634228	0.688574	0.995921	317114	0.00494962	0.000715431	6.91838	4.58E-12
11	15775344	11:15775344_A_C	A	C	49860	634228	0.0786153	1.00074	317114	-0.00783741	0.00122801	-6.38219	1.75E-10
11	18326758	11:18326758_C_T	C	T	399178	634228	0.629391	0.993901	317114	-0.00575524	0.000686638	-8.38178	5.23E-17
11	27701365	11:27701365_G_A	G	A	166838	634228	0.263057	0.999741	317114	-0.00426789	0.000751031	-5.68271	1.33E-08
11	30375889	11:30375889_C_T	C	T	109923	634228	0.173318	0.997792	317114	0.00548745	0.000874435	6.27543	3.49E-10
11	46908730	11:46908730_G_A	G	A	416764	634228	0.657121	0.987424	317114	-0.00442444	0.00070096	-6.31198	2.76E-10
11	48248097	11:48248097_T_A	T	A	166625	634228	0.262722	0.976381	317114	0.0110466	0.000760059	14.5338	7.66E-48
11	59596007	11:59596007_G_A	G	A	28295.9	634228	0.0446148	0.999629	317114	0.00900258	0.00160175	5.62045	1.91E-08
11	61592362	11:61592362_A_G	A	G	222174	634228	0.350306	0.998351	317114	-0.00554508	0.000693589	-7.99477	1.30E-15
11	65543736	11:65543736_T_C	T	C	39478.9	634228	0.0622471	0.986846	317114	0.00979255	0.00137753	7.10875	1.17E-12
11	67159412	11:67159412_A_AGGCGGG	A	AGGCGGG	42621.8	634228	0.0672027	0.876779	317114	0.00839285	0.00141029	5.95114	2.67E-09
11	77925880	11:77925880_CTCTACTGAA_C	CTCTACTGAA	C	102806	634228	0.162096	0.996573	317114	-0.00638308	0.000898656	-7.10292	1.22E-12
11	86037696	11:86037696_T_A	T	A	189225	634228	0.298355	0.999547	317114	0.00419116	0.000722796	5.79855	6.70E-09
11	94177422	11:94177422_G_A	G	A	205722	634228	0.324366	0.998883	317114	0.00402097	0.000706663	5.69008	1.27E-08
11	113266411	11:113266411_A_C	A	C	322871	634228	0.509077	0.99711	317114	0.00405114	0.000662323	6.11657	9.57E-10
11	120224650	11:120224650_A_G	A	G	241665	634228	0.381038	1.00156	317114	0.00428607	0.000680273	6.3005	2.97E-10
11	122772285	11:122772285_T_TA	T	TA	360211	634228	0.567952	0.974573	317114	0.00428449	0.000676097	6.33709	2.34E-10
19	4991353	19:4991353_G_C	G	C	217263	634228	0.342563	0.994115	317114	-0.0103971	0.000698551	-14.8838	4.37E-50
19	7179320	19:7179320_G_T	G	T	181774	634228	0.286607	0.998878	317114	-0.00432911	0.000731606	-5.91726	3.28E-09
19	10347032	19:10347032_C_T	C	T	119237	634228	0.188003	0.998379	317114	-0.0126579	0.000846652	-14.9505	1.61E-50
19	10407169	19:10407169_G_C	G	C	344077	634228	0.542513	0.996629	317114	0.005163	0.000664757	7.76674	8.08E-15
19	30718774	19:30718774_C_G	C	G	172326	634228	0.271711	0.955777	317114	-0.00530272	0.000760236	-6.9751	3.06E-12
19	31211647	19:31211647_T_C	T	C	510610	634228	0.805088	0.970272	317114	-0.0056406	0.00084732	-6.65698	2.80E-11
19	34711072	19:34711072_G_A	G	A	209342	634228	0.330074	0.994919	317114	-0.00404346	0.000704904	-5.73619	9.69E-09
19	36147315	19:36147315_A_G	A	G	154744	634228	0.243988	0.991783	317114	0.00431268	0.000773014	5.57905	2.42E-08
19	39147510	19:39147510_G_A	G	A	60022	634228	0.0946379	0.998558	317114	-0.00664115	0.00113035	-5.87533	4.22E-09
19	45411941	19:45411941_T_C	T	C	99185	634228	0.156387	0.999388	317114	0.00594336	0.000910537	6.52732	6.71E-11
19	47571938	19:47571938_G_A	G	A	435118	634228	0.686059	1.00028	317114	-0.00451027	0.000712314	-6.33186	2.43E-10
19	48389363	19:48389363_G_A	G	A	104666	634228	0.165029	0.992431	317114	0.00648078	0.000894054	7.24876	4.22E-13
19	49227256	19:49227256_C_T	C	T	340531	634228	0.536923	1.00025	317114	-0.00787577	0.000662876	-11.8812	1.51E-32
19	53833142	19:53833142_G_T	G	T	310526	634228	0.489612	0.995975	317114	-0.00390416	0.000662737	-5.89097	3.84E-09
19	54759666	19:54759666_T_C	T	C	276814	634228	0.436459	0.989342	317114	-0.00540685	0.000670214	-8.06735	7.21E-16
3	11378069	3:11378069_G_A	G	A	403861	634228	0.636776	0.998794	317114	0.00385868	0.0006879	5.60937	2.03E-08
3	14158725	3:14158725_T_C	T	C	277125	634228	0.436949	0.999359	317114	0.00418037	0.000666789	6.2694	3.63E-10
3	23365739	3:23365739_T_C	T	C	285910	634228	0.450801	1.00142	317114	-0.00381717	0.000664015	-5.74863	9.01E-09
3	24716668	3:24716668_G_T	G	T	275912	634228	0.435037	0.977534	317114	0.00424335	0.000674527	6.29085	3.16E-10
3	33457493	3:33457493_C_A	C	A	73947	634228	0.116594	0.997922	317114	0.00717217	0.00103126	6.95479	3.54E-12
3	46989904	3:46989904_G_A	G	A	265888	634228	0.41923	0.998312	317114	-0.00490502	0.000670606	-7.3143	2.59E-13
3	52022837	3:52022837_C_T	C	T	2581	634228	0.00406951	0.999804	317114	0.0387257	0.00519379	7.45617	8.93E-14
3	57220158	3:57220158_A_C	A	C	123929	634228	0.195401	0.991204	317114	-0.00503856	0.00083754	-6.0159	1.79E-09
3	88167095	3:88167095_TA_T	TA	T	536246	634228	0.84551	0.955012	317114	0.00781124	0.00093606	8.3448	7.16E-17
3	98621119	3:98621119_G_A	G	A	287500	634228	0.453308	0.999116	317114	0.00488825	0.000664435	7.357	1.89E-13
3	101084604	3:101084604_T_C	T	C	214716	634228	0.338547	0.998071	317114	0.00728419	0.00069928	10.4167	2.10E-25
3	107302898	3:107302898_A_AT	A	AT	104059	634228	0.164072	0.986985	317114	-0.00703872	0.000898601	-7.83297	4.78E-15
3	124358715	3:124358715_A_G	A	G	129658	634228	0.204434	0.997942	317114	0.00454094	0.000820687	5.5331	3.15E-08
3	135932359	3:135932359_C_T	C	T	489727	634228	0.772162	0.9959	317114	0.0100957	0.00078973	12.7838	2.06E-37
3	138848505	3:138848505_G_T	G	T	191228	634228	0.301513	0.997505	317114	-0.00796699	0.000721261	-11.0459	2.32E-28
3	141117969	3:141117969_C_CT	C	CT	265804	634228	0.419098	0.965303	317114	-0.00901774	0.000681875	-13.2249	6.46E-40
3	169770589	3:169770589_AG_A	AG	A	5166.75	634228	0.00814651	0.92282	317114	-0.0210225	0.00382892	-5.49044	4.01E-08
3	170678876	3:170678876_GA_G	GA	G	183869	634228	0.289911	0.984604	317114	0.00563505	0.000734355	7.67347	1.68E-14
3	172165727	3:172165727_C_T	C	T	201539	634228	0.317771	1.00034	317114	0.0144307	0.000709556	20.3377	6.83E-92
3	178887854	3:178887854_ACG_A	ACG	A	84995	634228	0.134013	0.998795	317114	-0.00551712	0.000971126	-5.68116	1.34E-08
3	185992599	3:185992599_T_C	T	C	187895	634228	0.296258	0.988226	317114	0.00431894	0.000728402	5.92934	3.04E-09
3	186381220	3:186381220_G_A	G	A	155746	634228	0.245568	0.994737	317114	-0.00478444	0.000770175	-6.21215	5.23E-10
2	6384728	2:6384728_G_A	G	A	141108	634228	0.222488	0.989412	317114	-0.00514438	0.000799174	-6.43712	1.22E-10
2	16120506	2:16120506_T_C	T	C	68413	634228	0.107868	0.999876	317114	-0.0074592	0.00106585	-6.99833	2.60E-12
2	17989500	2:17989500_G_A	G	A	327810	634228	0.516864	0.990319	317114	0.00448265	0.000664851	6.74234	1.56E-11
2	25905015	2:25905015_CA_C	CA	C	331680	634228	0.522966	0.968535	317114	-0.00648295	0.000672563	-9.63917	5.50E-22
2	27730940	2:27730940_T_C	T	C	385212	634228	0.607371	1.00146	317114	0.0157568	0.000676018	23.3083	4.61E-120
2	40600195	2:40600195_T_TCCC	T	TCCC	424188	634228	0.668826	0.996985	317114	-0.00433795	0.000703575	-6.16558	7.03E-10
2	42693056	2:42693056_C_T	C	T	551307	634228	0.869256	0.988114	317114	0.006116	0.000986624	6.19892	5.69E-10
2	44271496	2:44271496_C_T	C	T	19431.4	634228	0.0306379	0.894774	317114	0.0126943	0.00202819	6.25892	3.88E-10
2	56096892	2:56096892_A_G	A	G	142925	634228	0.225353	1.00072	317114	0.00462496	0.000791048	5.84663	5.02E-09
2	64913045	2:64913045_C_G	C	G	443290	634228	0.698945	0.991378	317114	0.0054688	0.000723873	7.55492	4.20E-14
2	70271143	2:70271143_A_C	A	C	13161.9	634228	0.0207526	0.981398	317114	-0.0247447	0.0023409	-10.5706	4.12E-26
2	70518962	2:70518962_T_TA	T	TA	44191.5	634228	0.0696776	0.962093	317114	0.00783199	0.00132394	5.91565	3.31E-09
2	73906598	2:73906598_G_C	G	C	368931	634228	0.581702	0.932632	317114	0.00398179	0.000694056	5.73699	9.65E-09
2	111868604	2:111868604_A_C	A	C	40824.4	634228	0.0643686	0.972134	317114	0.00816006	0.00136643	5.9718	2.35E-09
2	113990261	2:113990261_G_A	G	A	229508	634228	0.36187	0.997214	317114	0.00477074	0.000688982	6.92434	4.39E-12
2	121306440	2:121306440_G_A	G	A	260365	634228	0.410523	1.0008	317114	-0.0062079	0.000671788	-9.24087	2.46E-20
2	178565913	2:178565913_T_C	T	C	26007	634228	0.0410058	1.00078	317114	0.0137244	0.00166655	8.23521	1.80E-16
2	203392479	2:203392479_G_C	G	C	167083	634228	0.263443	0.987138	317114	-0.00654379	0.000755403	-8.66265	4.63E-18
2	219274142	2:219274142_G_A	G	A	349347	634228	0.550823	0.993308	317114	0.00510507	0.000666912	7.65479	1.94E-14
2	222313445	2:222313445_A_T	A	T	317227	634228	0.500178	0.990693	317114	0.00369562	0.000664362	5.56266	2.66E-08
2	225448976	2:225448976_G_T	G	T	290718	634228	0.458381	0.994587	317114	0.00422354	0.000665359	6.34776	2.19E-10
2	230190815	2:230190815_G_C	G	C	59765.4	634228	0.0942332	0.971729	317114	0.00752372	0.00114803	6.55359	5.63E-11
2	231039037	2:231039037_T_C	T	C	190142	634228	0.2998	0.998377	317114	-0.00475242	0.000722207	-6.58041	4.70E-11
2	242442728	2:242442728_T_C	T	C	418077	634228	0.65919	0.997861	317114	0.00459273	0.000698296	6.57705	4.81E-11
17	1622854	17:1622854_A_AC	A	AC	189631	634228	0.298995	0.911468	317114	-0.00488008	0.000756439	-6.45138	1.11E-10
17	5565958	17:5565958_A_T	A	T	398448	634228	0.628241	0.998359	317114	-0.0040069	0.000684707	-5.85199	4.86E-09
17	6991012	17:6991012_C_T	C	T	4582.94	634228	0.00722602	0.871487	317114	0.023133	0.00418157	5.53214	3.17E-08
17	7439014	17:7439014_A_G	A	G	490850	634228	0.773933	0.994346	317114	0.00582725	0.000792664	7.35148	1.96E-13
17	15882984	17:15882984_A_AC	A	AC	343531	634228	0.541653	0.988578	317114	-0.00498017	0.000667366	-7.46243	8.52E-14
17	17988591	17:17988591_G_A	G	A	391403	634228	0.617133	0.978774	317114	-0.00596663	0.000687479	-8.679	4.01E-18
17	19840418	17:19840418_GA_G	GA	G	167581	634228	0.264228	0.985368	317114	-0.00428495	0.000755411	-5.67235	1.41E-08
17	38150492	17:38150492_T_C	T	C	382382	634228	0.60291	0.999587	317114	0.00671182	0.000675798	9.93169	3.05E-23
17	40451137	17:40451137_G_T	G	T	58113.4	634228	0.0916286	0.96063	317114	-0.0075257	0.00116926	-6.43629	1.23E-10
17	43657267	17:43657267_A_G	A	G	129103	634228	0.20356	0.972744	317114	0.00526447	0.000832562	6.32322	2.57E-10
17	53360799	17:53360799_G_T	G	T	149283	634228	0.235378	0.984762	317114	0.00512984	0.000785352	6.53189	6.50E-11
17	57800388	17:57800388_G_A	G	A	533745	634228	0.841566	1.00047	317114	-0.00520396	0.000905257	-5.7486	9.01E-09
17	61995170	17:61995170_C_T	C	T	6438	634228	0.0101509	0.996963	317114	0.0690284	0.00330133	20.9092	5.13E-97
17	64305051	17:64305051_A_G	A	G	18687	634228	0.0294642	0.998754	317114	0.0220393	0.00195612	11.2668	1.94E-29
17	67081278	17:67081278_A_G	A	G	14540	634228	0.0229255	0.998076	317114	0.013304	0.00221124	6.01656	1.78E-09
17	71123677	17:71123677_AC_A	AC	A	245987	634228	0.387853	0.97727	317114	-0.00380994	0.000686398	-5.55063	2.85E-08
17	73794354	17:73794354_C_T	C	T	414327	634228	0.653278	1.0006	317114	0.00403521	0.000694501	5.81023	6.24E-09
17	79046374	17:79046374_C_G	C	G	223340	634228	0.352145	0.983559	317114	-0.00460935	0.000697968	-6.60396	4.01E-11
9	4857662	9:4857662_C_T	C	T	558491	634228	0.880584	0.986725	317114	0.0119817	0.00102626	11.6751	1.73E-31
9	19440040	9:19440040_T_C	T	C	95817.5	634228	0.151077	0.991852	317114	0.00515407	0.000927016	5.55986	2.70E-08
9	22161884	9:22161884_G_A	G	A	337167	634228	0.531618	0.991343	317114	-0.00520805	0.000665444	-7.82643	5.03E-15
9	34077903	9:34077903_T_A	T	A	120123	634228	0.1894	0.982219	317114	0.00560045	0.000851409	6.57786	4.78E-11
9	74057313	9:74057313_T_C	T	C	506036	634228	0.797878	0.977934	317114	0.00540785	0.000832543	6.49559	8.28E-11
9	86707289	9:86707289_G_A	G	A	343726	634228	0.541959	0.992394	317114	-0.00423724	0.000666132	-6.36096	2.01E-10
9	92226172	9:92226172_C_G	C	G	297075	634228	0.468404	0.98077	317114	-0.00439606	0.000669039	-6.57072	5.01E-11
9	96445803	9:96445803_G_A	G	A	174736	634228	0.275509	0.996423	317114	0.0067192	0.000741315	9.06389	1.27E-19
9	98218474	9:98218474_G_GC	G	GC	233905	634228	0.368803	0.98696	317114	-0.00506942	0.000689762	-7.34952	1.99E-13
9	101860776	9:101860776_C_T	C	T	125957	634228	0.198598	0.995807	317114	-0.00469794	0.000830506	-5.65672	1.54E-08
9	109641260	9:109641260_ATAAAG_A	ATAAAG	A	34456.3	634228	0.0543279	0.961004	317114	0.0136328	0.00148786	9.16266	5.09E-20
9	119339816	9:119339816_AAAAAG_A	AAAAAG	A	90943.8	634228	0.143393	0.987428	317114	0.00679282	0.000949343	7.15528	8.37E-13
9	128284378	9:128284378_G_A	G	A	233596	634228	0.368315	0.999711	317114	-0.00583831	0.000685517	-8.51665	1.65E-17
1	2202967	1:2202967_T_C	T	C	324105	634228	0.511023	0.98904	317114	0.00397205	0.000665074	5.97234	2.34E-09
1	9210262	1:9210262_G_A	G	A	198885	634228	0.313586	1.00103	317114	0.00395712	0.000712278	5.55558	2.77E-08
1	10621061	1:10621061_A_G	A	G	208153	634228	0.328199	0.997187	317114	0.00426322	0.00070512	6.04609	1.49E-09
1	11895675	1:11895675_A_G	A	G	104285	634228	0.164428	0.998212	317114	-0.00570005	0.000892783	-6.38458	1.72E-10
1	16504694	1:16504694_CTT_C	CTT	C	387161	634228	0.610445	0.954195	317114	-0.00507253	0.000694069	-7.30839	2.71E-13
1	21233570	1:21233570_C_T	C	T	381744	634228	0.601903	0.99773	317114	-0.00439537	0.000676196	-6.50014	8.04E-11
1	22022176	1:22022176_T_G	T	G	290418	634228	0.457908	0.991775	317114	-0.00371966	0.000666365	-5.58201	2.38E-08
1	26464895	1:26464895_C_CAA	C	CAA	101296	634228	0.159716	0.948426	317114	0.00863289	0.000926652	9.31621	1.21E-20
1	27021913	1:27021913_G_C	G	C	14925.3	634228	0.023533	0.98575	317114	-0.0285057	0.00219634	-12.9787	1.65E-38
1	28988429	1:28988429_C_T	C	T	399372	634228	0.629697	0.994808	317114	0.00432156	0.000686474	6.29529	3.07E-10
1	29352596	1:29352596_AAG_A	AAG	A	317200	634228	0.500135	0.999405	317114	-0.00372998	0.000661459	-5.63902	1.71E-08
1	40320596	1:40320596_C_G	C	G	116527	634228	0.18373	0.891129	317114	-0.00513157	0.000904412	-5.67393	1.40E-08
1	41490761	1:41490761_G_C	G	C	120910	634228	0.190642	0.989003	317114	-0.00570518	0.000846362	-6.74083	1.58E-11
1	44078602	1:44078602_C_A	C	A	220797	634228	0.348135	0.995709	317114	0.00734851	0.000695457	10.5665	4.31E-26
1	65294703	1:65294703_T_A	T	A	85027.9	634228	0.134065	0.993918	317114	0.00571881	0.000973343	5.87543	4.22E-09
1	65898996	1:65898996_C_T	C	T	189246	634228	0.298388	0.996755	317114	0.00534222	0.000723761	7.3812	1.57E-13
1	68692642	1:68692642_A_G	A	G	515080	634228	0.812138	0.997556	317114	-0.00549874	0.000847487	-6.48829	8.69E-11
1	91380047	1:91380047_G_C	G	C	79767.8	634228	0.125772	0.99477	317114	0.00669307	0.0009997	6.69508	2.16E-11
1	91533297	1:91533297_A_G	A	G	125408	634228	0.197733	0.998257	317114	0.0188891	0.000830215	22.752	1.69E-114
1	91627098	1:91627098_C_T	C	T	326087	634228	0.514148	0.999367	317114	-0.00483063	0.000661714	-7.30018	2.88E-13
1	98536322	1:98536322_C_T	C	T	549966	634228	0.867142	0.969863	317114	0.00557296	0.000989121	5.63425	1.76E-08
1	109822166	1:109822166_G_A	G	A	489506	634228	0.771814	1.00063	317114	-0.0081796	0.000787506	-10.3867	2.88E-25
1	154556425	1:154556425_G_A	G	A	311376	634228	0.490953	0.999011	317114	-0.0058846	0.000661648	-8.89385	5.93E-19
1	154934665	1:154934665_C_T	C	T	14155.9	634228	0.0223198	0.925626	317114	-0.0147449	0.00232636	-6.3382	2.33E-10
1	173982672	1:173982672_T_C	T	C	130706	634228	0.206087	0.998337	317114	0.00473534	0.000818073	5.78841	7.11E-09
1	176522365	1:176522365_C_T	C	T	96635	634228	0.152366	0.962944	317114	0.0193573	0.000936967	20.6595	9.26E-95
1	176637099	1:176637099_A_G	A	G	13236.6	634228	0.0208704	0.588931	317114	0.0187814	0.00301384	6.23172	4.62E-10
1	179341999	1:179341999_T_G	T	G	491719	634228	0.775303	0.999751	317114	-0.00533183	0.000792235	-6.73011	1.70E-11
1	183482785	1:183482785_G_A	G	A	79466.9	634228	0.125297	0.999602	317114	-0.00772459	0.000998873	-7.73331	1.05E-14
1	200269134	1:200269134_A_C	A	C	560937	634228	0.884441	0.992814	317114	0.00631019	0.00103794	6.07956	1.21E-09
1	205690941	1:205690941_T_C	T	C	83330.6	634228	0.131389	0.999905	317114	0.00680237	0.000978726	6.95023	3.65E-12
1	207999200	1:207999200_C_T	C	T	225912	634228	0.3562	1.00072	317114	-0.0048662	0.000690165	-7.05078	1.78E-12
1	208290409	1:208290409_A_T	A	T	272285	634228	0.429317	0.994355	317114	0.00386043	0.000669862	5.76302	8.27E-09
1	209728590	1:209728590_T_C	T	C	264354	634228	0.416813	0.978159	317114	0.00370842	0.000678057	5.46919	4.52E-08
1	214162734	1:214162734_G_T	G	T	348673	634228	0.549759	0.989568	317114	-0.00568644	0.000668012	-8.51247	1.71E-17
1	221051333	1:221051333_GA_G	GA	G	155481	634228	0.245151	0.99136	317114	-0.0118188	0.00077169	-15.3155	6.29E-53
1	221222072	1:221222072_A_G	A	G	1038.84	634228	0.00163796	0.432105	317114	0.0859468	0.0124378	6.91015	4.85E-12
1	228189855	1:228189855_T_C	T	C	378635	634228	0.597001	0.999072	317114	-0.00390917	0.00067438	-5.79668	6.77E-09
1	234854779	1:234854779_C_T	C	T	329417	634228	0.519399	0.992804	317114	0.00602612	0.000664101	9.07409	1.15E-19
1	243710190	1:243710190_T_C	T	C	518381	634228	0.817342	0.990213	317114	0.00869218	0.000859825	10.1092	5.07E-24
18	901897	18:901897_C_T	C	T	90684.5	634228	0.142984	0.962458	317114	0.00591525	0.000962743	6.14416	8.05E-10
18	1616505	18:1616505_T_G	T	G	191208	634228	0.301481	0.99631	317114	0.00525133	0.000721793	7.27539	3.46E-13
18	3457606	18:3457606_C_T	C	T	49268	634228	0.0776818	1.00046	317114	-0.00681233	0.00123494	-5.51633	3.46E-08
18	50784832	18:50784832_G_T	G	T	273008	634228	0.430457	0.994119	317114	-0.00399299	0.000669721	-5.96217	2.49E-09
18	56087417	18:56087417_T_C	T	C	480717	634228	0.757956	0.995369	317114	0.0051326	0.000773703	6.63381	3.28E-11
18	57054935	18:57054935_C_G	C	G	21887.6	634228	0.0345107	0.994519	317114	-0.0113857	0.00181628	-6.26873	3.64E-10
18	57877657	18:57877657_ACT_A	ACT	A	40479.2	634228	0.0638244	0.983574	317114	-0.0074658	0.00136386	-5.47403	4.40E-08
18	60845884	18:60845884_T_C	T	C	238226	634228	0.375616	0.999641	317114	-0.00468522	0.000682831	-6.86146	6.83E-12
18	74984634	18:74984634_C_T	C	T	29449.8	634228	0.0464341	0.996929	317114	-0.013845	0.00157357	-8.79848	1.39E-18
18	75209278	18:75209278_T_G	T	G	227667	634228	0.358967	0.991383	317114	-0.00490392	0.000692218	-7.08436	1.40E-12
4	3443931	4:3443931_A_G	A	G	391906	634228	0.617926	0.982652	317114	0.0045362	0.000686426	6.60842	3.89E-11
4	7219907	4:7219907_G_A	G	A	390054	634228	0.615007	0.998582	317114	0.00948093	0.000679789	13.9469	3.39E-44
4	39406365	4:39406365_C_T	C	T	229669	634228	0.362124	0.994883	317114	-0.00473056	0.000689684	-6.85902	6.95E-12
4	39700173	4:39700173_C_T	C	T	320502	634228	0.505342	0.995771	317114	-0.00710349	0.000662616	-10.7204	8.25E-27
4	45125825	4:45125825_A_G	A	G	420089	634228	0.662362	0.997784	317114	-0.00927657	0.000699767	-13.2567	4.23E-40
4	46391821	4:46391821_A_G	A	G	79607	634228	0.125518	0.998763	317114	-0.00763349	0.000998541	-7.64465	2.10E-14
4	69491456	4:69491456_T_C	T	C	165471	634228	0.260901	0.89829	317114	-0.0105313	0.000794232	-13.2597	4.06E-40
4	69533217	4:69533217_A_C	A	C	301338	634228	0.475125	0.982489	317114	-0.0065633	0.000667888	-9.82695	8.68E-23
4	90016295	4:90016295_C_T	C	T	114292	634228	0.180206	0.988892	317114	0.00661454	0.000864996	7.64691	2.06E-14
4	100053894	4:100053894_A_T	A	T	443293	634228	0.698948	0.99657	317114	0.00997772	0.000721835	13.8227	1.91E-43
4	106038169	4:106038169_G_T	G	T	195844	634228	0.30879	0.988045	317114	-0.0066908	0.000719915	-9.29387	1.50E-20
4	121740591	4:121740591_CCATGGCA_C	CCATGGCA	C	207221	634228	0.326729	0.986174	317114	0.00500105	0.000709849	7.04523	1.86E-12
4	124823820	4:124823820_CA_C	CA	C	94932.8	634228	0.149683	0.883761	317114	0.00633014	0.000985812	6.42125	1.35E-10
4	129126022	4:129126022_T_TAAAA	T	TAAAA	455243	634228	0.717791	0.99318	317114	0.00404624	0.000737134	5.48915	4.04E-08
4	148980174	4:148980174_C_T	C	T	471194	634228	0.742941	0.99842	317114	0.00616273	0.000757129	8.13961	3.98E-16
4	155489608	4:155489608_C_T	C	T	3710.94	634228	0.00585111	0.94287	317114	0.0259664	0.00446449	5.81622	6.03E-09
4	169345005	4:169345005_T_C	T	C	115808	634228	0.182597	0.990747	317114	0.00491463	0.000859799	5.71602	1.09E-08
4	186607514	4:186607514_T_A	T	A	366211	634228	0.577412	0.985189	317114	0.00374228	0.000674347	5.54949	2.87E-08
15	40929373	15:40929373_C_CT	C	CT	280535	634228	0.442325	0.969982	317114	0.00427937	0.000675919	6.33119	2.44E-10
15	44027885	15:44027885_T_C	T	C	15818.1	634228	0.0249407	0.994523	317114	-0.0399107	0.00212494	-18.782	1.17E-78
15	51549044	15:51549044_G_A	G	A	281405	634228	0.443697	0.990719	317114	-0.00405427	0.0006686	-6.06383	1.33E-09
15	62375389	15:62375389_C_T	C	T	287501	634228	0.453308	0.998081	317114	-0.00981429	0.000664608	-14.767	2.48E-49
15	65008034	15:65008034_T_C	T	C	554048	634228	0.873579	0.975491	317114	-0.00598225	0.00100732	-5.93876	2.87E-09
15	68353652	15:68353652_A_G	A	G	38910.2	634228	0.0613505	0.999117	317114	-0.0112167	0.00137832	-8.13795	4.03E-16
15	74336633	15:74336633_T_C	T	C	292722	634228	0.461541	0.999435	317114	0.00659823	0.000663344	9.94692	2.62E-23
15	89111922	15:89111922_A_G	A	G	246362	634228	0.388443	0.992848	317114	0.00398814	0.000680798	5.85803	4.69E-09
15	93452846	15:93452846_G_A	G	A	535869	634228	0.844916	0.99323	317114	0.00552743	0.000916485	6.03112	1.63E-09
15	95829524	15:95829524_T_A	T	A	187482	634228	0.295606	0.941095	317114	0.00647742	0.000746849	8.673	4.23E-18
15	97125666	15:97125666_A_G	A	G	281653	634228	0.444088	0.983199	317114	-0.00434962	0.000671086	-6.48146	9.10E-11
15	99190601	15:99190601_G_A	G	A	369970	634228	0.58334	0.987621	317114	0.00585207	0.000674787	8.67246	4.25E-18
15	99504671	15:99504671_C_T	C	T	477681	634228	0.75317	0.990689	317114	0.00588529	0.000770391	7.63935	2.19E-14
22	24241533	22:24241533_A_G	A	G	409451	634228	0.64559	0.991714	317114	-0.00504384	0.000694072	-7.26702	3.68E-13
22	29448643	22:29448643_C_T	C	T	326870	634228	0.515382	0.990378	317114	-0.00407552	0.000664775	-6.13067	8.76E-10
22	32184277	22:32184277_T_G	T	G	18525.8	634228	0.02921	0.967603	317114	0.0112628	0.00199603	5.64261	1.68E-08
22	36166493	22:36166493_G_C	G	C	86408.5	634228	0.136242	0.99452	317114	0.00753568	0.000966419	7.79753	6.33E-15
22	39096602	22:39096602_T_C	T	C	249434	634228	0.393288	0.996867	317114	-0.00749514	0.000677823	-11.0577	2.04E-28
22	41767486	22:41767486_T_C	T	C	156382	634228	0.246571	0.990188	317114	-0.00787609	0.000770802	-10.218	1.66E-24
22	46238123	22:46238123_T_C	T	C	264344	634228	0.416796	0.977273	317114	-0.00410898	0.00067836	-6.05723	1.39E-09
10	5262963	10:5262963_AAC_A	AAC	A	102871	634228	0.162199	0.966239	317114	0.0143921	0.000912132	15.7786	4.59E-56
10	12459773	10:12459773_A_G	A	G	15407.3	634228	0.0242931	0.980953	317114	0.0126691	0.00216829	5.84292	5.13E-09
10	13541724	10:13541724_T_TAAAAC	T	TAAAAC	382802	634228	0.603572	0.996729	317114	-0.00399977	0.000677027	-5.90784	3.47E-09
10	21760015	10:21760015_C_T	C	T	120881	634228	0.190595	0.987443	317114	-0.00618501	0.000847099	-7.30141	2.85E-13
10	50317533	10:50317533_A_AT	A	AT	219969	634228	0.346829	0.997226	317114	0.003972	0.000695625	5.70997	1.13E-08
10	62055781	10:62055781_C_T	C	T	265158	634228	0.418079	0.990523	317114	0.00440698	0.000673508	6.54333	6.03E-11
10	77209145	10:77209145_T_C	T	C	350369	634228	0.552433	0.98768	317114	-0.0043704	0.000669051	-6.53224	6.49E-11
10	94839724	10:94839724_G_T	G	T	284704	634228	0.448899	1.00022	317114	-0.00630523	0.000664611	-9.4871	2.39E-21
10	95347041	10:95347041_G_A	G	A	10055	634228	0.0158539	0.999453	317114	0.0197245	0.00264757	7.45002	9.36E-14
10	96039597	10:96039597_G_C	G	C	273898	634228	0.43186	0.998858	317114	-0.00600507	0.000667819	-8.99205	2.44E-19
10	102651076	10:102651076_C_G	C	G	350075	634228	0.55197	0.998213	317114	0.00676445	0.000665383	10.1663	2.83E-24
10	104610926	10:104610926_G_T	G	T	247564	634228	0.390339	0.997745	317114	-0.00402049	0.000678526	-5.92534	3.12E-09
10	114773926	10:114773926_C_T	C	T	203799	634228	0.321334	0.99837	317114	0.00403264	0.000708584	5.69112	1.26E-08
10	117988795	10:117988795_C_T	C	T	299132	634228	0.471648	0.995267	317114	0.00482892	0.000663879	7.27379	3.50E-13
13	21356540	13:21356540_C_T	C	T	195961	634228	0.308976	0.995359	317114	-0.00460444	0.000717197	-6.42006	1.36E-10
13	28395297	13:28395297_C_T	C	T	15211	634228	0.0239835	0.995634	317114	0.0148055	0.0021657	6.83635	8.14E-12
13	30970914	13:30970914_T_C	T	C	32184.7	634228	0.0507463	0.986629	317114	-0.00873423	0.00151661	-5.75906	8.47E-09
13	40769897	13:40769897_G_A	G	A	117459	634228	0.1852	0.995159	317114	0.0106814	0.000853033	12.5217	5.79E-36
13	42736966	13:42736966_CT_C	CT	C	157722	634228	0.248684	0.913288	317114	-0.00510809	0.000800385	-6.38205	1.75E-10
13	47154966	13:47154966_G_A	G	A	465585	634228	0.734098	1.00306	317114	0.00628875	0.000747163	8.41684	3.88E-17
13	49671053	13:49671053_G_A	G	A	45055.1	634228	0.0710392	0.99843	317114	-0.00704144	0.00128807	-5.46667	4.59E-08
13	74084684	13:74084684_G_A	G	A	50384	634228	0.0794415	0.99947	317114	0.00797542	0.00122293	6.52156	6.97E-11
13	74771429	13:74771429_C_A	C	A	336954	634228	0.531283	0.988933	317114	0.00378542	0.000666257	5.68162	1.34E-08
13	107666257	13:107666257_T_C	T	C	313544	634228	0.494371	0.992088	317114	0.00378392	0.000663935	5.69923	1.20E-08
13	110373668	13:110373668_T_TAA	T	TAA	366126	634228	0.577279	0.968402	317114	0.00379684	0.000680137	5.58247	2.37E-08
13	114551993	13:114551993_T_C	T	C	206729	634228	0.325953	0.996504	317114	0.00517132	0.000706589	7.31871	2.51E-13
20	3355567	20:3355567_T_C	T	C	319846	634228	0.504307	0.997502	317114	-0.00459676	0.000662097	-6.94272	3.85E-12
20	10643850	20:10643850_A_C	A	C	300477	634228	0.473769	0.990563	317114	-0.00398954	0.000665316	-5.99646	2.02E-09
20	20068635	20:20068635_C_G	C	G	176563	634228	0.27839	0.995703	317114	-0.0126391	0.000738962	-17.1039	1.49E-65
20	20344343	20:20344343_A_G	A	G	456245	634228	0.719371	0.997928	317114	-0.00505352	0.000736615	-6.86046	6.88E-12
20	21217976	20:21217976_A_C	A	C	422897	634228	0.66679	0.998201	317114	-0.0108561	0.000701842	-15.4681	5.96E-54
20	31926300	20:31926300_G_A	G	A	1083.33	634228	0.0017081	0.679338	317114	-0.0828838	0.00971375	-8.53263	1.44E-17
20	32143464	20:32143464_C_T	C	T	1224.76	634228	0.00193111	0.860607	317114	-0.0684094	0.00811766	-8.42724	3.55E-17
20	39179822	20:39179822_G_C	G	C	19844.1	634228	0.0312885	0.963495	317114	-0.0143379	0.0019347	-7.41092	1.26E-13
20	39630692	20:39630692_TTTA_T	TTTA	T	89751.1	634228	0.141512	0.967598	317114	-0.00649793	0.000964324	-6.73833	1.60E-11
20	49199355	20:49199355_C_CG	C	CG	51660.6	634228	0.0814544	0.991161	317114	-0.0104939	0.00121404	-8.64378	5.46E-18
20	54850226	20:54850226_G_A	G	A	415766	634228	0.655547	0.995456	317114	-0.00476998	0.000697358	-6.84008	7.93E-12
20	57466093	20:57466093_G_T	G	T	16393.4	634228	0.0258478	0.970183	317114	-0.0177167	0.00211527	-8.37565	5.51E-17
20	62417502	20:62417502_A_C	A	C	582539	634228	0.9185	0.991869	317114	-0.007733	0.00121337	-6.37316	1.85E-10
20	62711459	20:62711459_C_T	C	T	310607	634228	0.48974	0.992896	317114	0.00699932	0.00066368	10.5462	5.34E-26
16	960725	16:960725_G_A	G	A	238112	634228	0.375436	1.00159	317114	0.00530571	0.000682218	7.77715	7.44E-15
16	1110581	16:1110581_T_C	T	C	37990.5	634228	0.0599004	0.903408	317114	-0.0324654	0.00146482	-22.1633	9.39E-109
16	1747090	16:1747090_G_A	G	A	1066.21	634228	0.00168112	0.722254	317114	-0.0718299	0.00949615	-7.56411	3.92E-14
16	1773487	16:1773487_G_A	G	A	6111.12	634228	0.00963553	0.965104	317114	-0.0196461	0.00344525	-5.70238	1.18E-08
16	1828030	16:1828030_G_A	G	A	4209	634228	0.00663641	1.00097	317114	-0.0239004	0.00407014	-5.87213	4.31E-09
16	1840711	16:1840711_C_T	C	T	1187.59	634228	0.0018725	0.907095	317114	-0.0662435	0.00802951	-8.25001	1.59E-16
16	1841559	16:1841559_G_A	G	A	4878	634228	0.00769124	0.99886	317114	-0.064167	0.00378525	-16.9518	1.99E-64
16	1866263	16:1866263_G_T	G	T	9992.84	634228	0.0157559	0.617368	317114	0.0330313	0.00337874	9.7762	1.44E-22
16	3489857	16:3489857_T_C	T	C	352812	634228	0.556286	0.988075	317114	0.00385655	0.000669495	5.76039	8.40E-09
16	9047378	16:9047378_T_C	T	C	182123	634228	0.287157	0.953656	317114	0.00437062	0.000748324	5.84055	5.21E-09
16	10533301	16:10533301_G_C	G	C	472854	634228	0.745558	0.99538	317114	-0.00453527	0.000760872	-5.96063	2.52E-09
16	17476853	16:17476853_T_C	T	C	314464	634228	0.495821	0.996444	317114	-0.00426167	0.000662454	-6.43315	1.25E-10
16	27325021	16:27325021_A_G	A	G	388665	634228	0.612817	0.996983	317114	-0.00399115	0.000679789	-5.87116	4.33E-09
16	28882315	16:28882315_CGT_C	CGT	C	172640	634228	0.272205	0.942529	317114	-0.00449433	0.000765142	-5.87385	4.26E-09
16	31090407	16:31090407_G_C	G	C	239942	634228	0.378322	0.999408	317114	-0.00834046	0.000681833	-12.2324	2.12E-34
16	51170026	16:51170026_G_T	G	T	28660.5	634228	0.0451896	0.97294	317114	-0.00971894	0.00161369	-6.02281	1.72E-09
16	53375964	16:53375964_T_C	T	C	184258	634228	0.290524	0.951876	317114	0.00412058	0.00074644	5.52031	3.39E-08
16	56124884	16:56124884_C_G	C	G	368373	634228	0.580822	0.998702	317114	-0.00392475	0.000670507	-5.85341	4.82E-09
16	69130106	16:69130106_C_G	C	G	105673	634228	0.166617	0.995375	317114	-0.00585532	0.000889324	-6.58401	4.59E-11
16	69775500	16:69775500_C_T	C	T	107193	634228	0.169013	0.992124	317114	-0.00846244	0.000885652	-9.55504	1.24E-21
16	81603001	16:81603001_G_A	G	A	443666	634228	0.699538	0.995093	317114	0.00776039	0.00072286	10.7357	7.00E-27
16	83980529	16:83980529_C_G	C	G	286776	634228	0.452166	0.987116	317114	-0.00739182	0.000668535	-11.0567	2.06E-28
16	85201405	16:85201405_G_A	G	A	304875	634228	0.480702	0.975826	317114	0.00381135	0.000669901	5.68942	1.28E-08
21	37366190	21:37366190_C_T	C	T	18871.2	634228	0.0297546	0.993284	317114	0.01167	0.00195248	5.97703	2.27E-09
21	37437566	21:37437566_G_A	G	A	383167	634228	0.604147	0.998262	317114	0.0100243	0.00067648	14.8183	1.16E-49
21	40694526	21:40694526_A_G	A	G	360532	634228	0.568457	0.997815	317114	0.00476663	0.000668259	7.13291	9.85E-13
6	6971753	6:6971753_C_T	C	T	304500	634228	0.480111	0.990853	317114	-0.00387361	0.000664832	-5.82645	5.67E-09
6	21928131	6:21928131_A_G	A	G	176556	634228	0.27838	0.997613	317114	0.004288	0.000738564	5.80586	6.41E-09
6	26014987	6:26014987_A_G	A	G	448996	634228	0.707941	0.999805	317114	-0.00948885	0.000727039	-13.0514	6.39E-39
6	31244235	6:31244235_G_A	G	A	89856.6	634228	0.141679	0.951516	317114	0.0063978	0.000971965	6.58234	4.64E-11
6	32533163	6:32533163_C_T	C	T	74602.2	634228	0.117627	0.962767	317114	0.00955561	0.00104585	9.13671	6.47E-20
6	35283945	6:35283945_CT_C	CT	C	545921	634228	0.860765	0.990299	317114	-0.00532198	0.000959721	-5.54534	2.94E-08
6	38149238	6:38149238_A_G	A	G	476352	634228	0.751074	0.997846	317114	0.00608714	0.000765445	7.95242	1.83E-15
6	43757896	6:43757896_C_A	C	A	305332	634228	0.481423	0.993801	317114	0.00494152	0.000663755	7.44479	9.73E-14
6	45584732	6:45584732_G_A	G	A	103798	634228	0.16366	0.993522	317114	-0.00498815	0.000896589	-5.56348	2.65E-08
6	52738427	6:52738427_C_G	C	G	270866	634228	0.42708	0.977764	317114	-0.00468648	0.000675949	-6.93318	4.12E-12
6	79600131	6:79600131_TA_T	TA	T	314274	634228	0.495521	0.980967	317114	-0.00602742	0.000667621	-9.0282	1.75E-19
6	87991236	6:87991236_C_T	C	T	308578	634228	0.486542	0.99779	317114	-0.00739665	0.000662137	-11.1709	5.73E-29
6	100082251	6:100082251_TGCAGCAATGCTTATG_T	TGCAGCAATGCTTATG	T	189678	634228	0.299069	0.938031	317114	-0.0058072	0.000745576	-7.78888	6.78E-15
6	105369598	6:105369598_C_T	C	T	203952	634228	0.321576	0.999206	317114	-0.00389538	0.000708149	-5.50078	3.78E-08
6	107420516	6:107420516_A_C	A	C	226662	634228	0.357383	0.999814	317114	0.00415826	0.000689982	6.02662	1.68E-09
6	108988184	6:108988184_G_A	G	A	451978	634228	0.712643	1.00369	317114	0.0128734	0.000728963	17.6598	9.24E-70
6	126733094	6:126733094_T_C	T	C	288306	634228	0.454578	0.998653	317114	0.0174491	0.000663766	26.288	3.83E-152
6	129318466	6:129318466_A_C	A	C	82784.2	634228	0.130527	0.99606	317114	0.00638306	0.000983366	6.49103	8.54E-11
6	130371055	6:130371055_C_T	C	T	363127	634228	0.57255	0.999951	317114	-0.00521899	0.000668321	-7.8091	5.78E-15
6	147595554	6:147595554_G_A	G	A	280223	634228	0.441833	0.99591	317114	-0.00511967	0.00066712	-7.67429	1.67E-14
6	152164548	6:152164548_G_C	G	C	289645	634228	0.456689	1.00136	317114	0.00664756	0.000663234	10.023	1.22E-23
6	153391843	6:153391843_C_CAT	C	CAT	358219	634228	0.564811	0.971472	317114	0.00635143	0.000676549	9.38797	6.15E-21
6	154421359	6:154421359_G_A	G	A	479634	634228	0.756248	0.980777	317114	0.00666075	0.000777542	8.56641	1.07E-17
6	156542942	6:156542942_T_C	T	C	209080	634228	0.32966	0.995182	317114	0.00384787	0.000705039	5.45767	4.83E-08
6	160468383	6:160468383_T_C	T	C	294351	634228	0.46411	0.994467	317114	-0.00578832	0.000664768	-8.70727	3.13E-18
6	160851766	6:160851766_T_C	T	C	338208	634228	0.533259	0.996451	317114	0.00745629	0.00066381	11.2326	2.86E-29
6	165724052	6:165724052_C_A	C	A	211178	634228	0.332969	0.997234	317114	0.00392884	0.00070254	5.59235	2.24E-08
6	166313447	6:166313447_C_T	C	T	241395	634228	0.380612	0.998385	317114	0.0107638	0.000681276	15.7995	3.30E-56
14	24871530	14:24871530_C_T	C	T	273619	634228	0.431421	0.986196	317114	-0.00456539	0.000672212	-6.79159	1.11E-11
14	36673392	14:36673392_C_T	C	T	372346	634228	0.587085	0.987632	317114	0.00383191	0.000675717	5.67088	1.42E-08
14	60976537	14:60976537_C_A	C	A	388168	634228	0.612032	0.998583	317114	-0.00584364	0.00067895	-8.60689	7.54E-18
14	64676751	14:64676751_C_T	C	T	6092	634228	0.00960538	0.997926	317114	-0.0209165	0.00339335	-6.16396	7.10E-10
14	69282930	14:69282930_A_G	A	G	311643	634228	0.491373	0.993424	317114	0.00482449	0.000663524	7.27101	3.58E-13
14	69663339	14:69663339_CTT_C	CTT	C	306190	634228	0.482776	0.968099	317114	-0.00434271	0.000672458	-6.45797	1.06E-10
14	74250126	14:74250126_T_C	T	C	176670	634228	0.27856	0.964113	317114	-0.00644263	0.00075109	-8.57771	9.72E-18
14	75648964	14:75648964_C_T	C	T	296796	634228	0.467965	0.992717	317114	-0.00455272	0.000665034	-6.84584	7.62E-12
14	79932823	14:79932823_C_T	C	T	127695	634228	0.20134	0.994444	317114	0.00473555	0.000826813	5.72747	1.02E-08
14	92789548	14:92789548_T_G	T	G	576692	634228	0.909282	0.993248	317114	-0.00773712	0.00115507	-6.69839	2.11E-11
14	93912740	14:93912740_G_GT	G	GT	446461	634228	0.703944	0.966038	317114	0.00565602	0.000736839	7.67606	1.65E-14
14	94838142	14:94838142_G_T	G	T	13518	634228	0.0213141	0.997421	317114	-0.0192743	0.00229204	-8.40922	4.14E-17
14	101202022	14:101202022_T_G	T	G	308771	634228	0.486846	0.994971	317114	0.00615676	0.000663104	9.28475	1.63E-20
5	35237568	5:35237568_A_AAT	A	AAT	41907	634228	0.0660756	0.865221	317114	-0.00946609	0.00143086	-6.61568	3.70E-11
5	42687629	5:42687629_T_C	T	C	68322.9	634228	0.107726	0.976777	317114	0.0155796	0.00107874	14.4425	2.89E-47
5	43035845	5:43035845_G_GT	G	GT	308306	634228	0.486112	0.966324	317114	0.00508756	0.000672919	7.56044	4.03E-14
5	53308819	5:53308819_G_A	G	A	71762.4	634228	0.113149	0.989658	317114	0.00760355	0.00104915	7.24737	4.26E-13
5	58285422	5:58285422_CTTGA_C	CTTGA	C	59648.9	634228	0.0940497	0.988019	317114	-0.00643389	0.00113954	-5.64604	1.64E-08
5	59028725	5:59028725_T_TTAAGTGACTTTCACATGGA	T	TTAAGTGACTTTCACATGGA	199287	634228	0.31422	0.972964	317114	-0.00982343	0.000721907	-13.6076	3.71E-42
5	64020316	5:64020316_T_G	T	G	27486.7	634228	0.0433388	0.916002	317114	0.0103851	0.00169658	6.12119	9.30E-10
5	77158507	5:77158507_T_G	T	G	31699.7	634228	0.0499816	0.994241	317114	0.00846537	0.00152169	5.56312	2.65E-08
5	88385308	5:88385308_G_GAA	G	GAA	244407	634228	0.385362	1.00052	317114	-0.00584064	0.000679136	-8.6001	8.00E-18
5	89466182	5:89466182_T_A	T	A	118105	634228	0.186219	0.993665	317114	0.00551241	0.000852023	6.46979	9.83E-11
5	102518795	5:102518795_A_G	A	G	207270	634228	0.326806	0.995182	317114	0.00443321	0.000706598	6.27402	3.52E-10
5	132313550	5:132313550_G_A	G	A	105436	634228	0.166243	0.998373	317114	-0.011278	0.000888623	-12.6916	6.72E-37
5	134586980	5:134586980_G_A	G	A	288909	634228	0.455529	0.996291	317114	-0.00653722	0.00066506	-9.82952	8.47E-23
5	137713134	5:137713134_CAG_C	CAG	C	128582	634228	0.202738	1.00188	317114	0.0106241	0.000821438	12.9335	2.98E-38
5	143058077	5:143058077_A_T	A	T	153745	634228	0.242414	0.996755	317114	-0.00616549	0.000772739	-7.97874	1.48E-15
5	168256683	5:168256683_AG_A	AG	A	131004	634228	0.206556	1.00057	317114	-0.0147047	0.000816096	-18.0183	1.52E-72
5	173374754	5:173374754_T_A	T	A	44779.1	634228	0.0706041	0.989586	317114	0.00732276	0.00129748	5.64382	1.66E-08
5	180661980	5:180661980_T_C	T	C	29413	634228	0.0463761	0.999784	317114	0.0106144	0.00157234	6.75074	1.47E-11
