# Supplementary material for: GWAS of three molecular traits highlights core genes and pathways alongside a highly polygenic background
Source: eLife. 2021 Feb 15;10:e58615. doi: 10.7554/eLife.58615 (PMC7884075; doi:10.7554/eLife.58615)
Supplement: Supplementary file 3. — CHROM, chromosome number; POS, variant position (hg19); ID, variant identifier; REF, reference genome sequence allele; A1, alternative allele; A1_CT, number of A1 alleles; ALLELE_CT, total alleles; A1_FREQ, frequency of A1 allele; MACH_R2, estimated imputation accuracy (INFO); OBS_CT, number of individuals with non-missing data; BETA, effect size of A1 allele; SE, standard error of A1 allele; T_STAT, t-statistic; P, p-value of association between A1 allele and serum testosterone levels in males. [file elife-58615-supp3.txt]

CHROM	POS	ID	REF	A1	A1_CT	ALLELE_CT	A1_FREQ	MACH_R2	OBS_CT	BETA	SE	T_STAT	P
7	15019259	7:15019259_G_A	G	A	148104	292678	0.50603	0.990892	146339	0.0117768	0.00121409	9.70012	3.06E-22
7	97915635	7:97915635_T_G	T	G	238158	292678	0.813722	1.00282	146339	0.0175564	0.00154961	11.3296	9.64E-30
6	30903948	6:30903948_C_T	C	T	154064	292678	0.526394	0.998597	146339	-0.00810562	0.0012112	-6.69221	2.21E-11
6	49328214	6:49328214_A_G	A	G	193989	292678	0.662806	0.988034	146339	-0.00701992	0.00128611	-5.45825	4.82E-08
6	100242931	6:100242931_C_T	C	T	64968.2	292678	0.221978	1.00122	146339	-0.00875746	0.00145336	-6.02567	1.69E-09
6	105365725	6:105365725_C_T	C	T	198388	292678	0.677835	1.00234	146339	0.00992171	0.00129165	7.6814	1.58E-14
6	131897278	6:131897278_C_T	C	T	49197.6	292678	0.168095	0.99629	146339	-0.00890545	0.00161916	-5.50003	3.80E-08
4	3443931	4:3443931_A_G	A	G	180830	292678	0.617846	0.981673	146339	-0.0115779	0.00125509	-9.22482	2.88E-20
4	22028079	4:22028079_C_G	C	G	27808.7	292678	0.0950145	0.946494	146339	0.0136185	0.00211839	6.42869	1.29E-10
4	69491284	4:69491284_A_T	A	T	76382.2	292678	0.260977	0.896347	146339	0.019132	0.00145284	13.1687	1.40E-39
4	69538180	4:69538180_G_A	G	A	139157	292678	0.475462	0.997677	146339	0.0128745	0.00121125	10.6291	2.23E-26
4	88226231	4:88226231_T_C	T	C	128290	292678	0.438331	0.993165	146339	-0.011398	0.00122197	-9.32753	1.10E-20
4	100010010	4:100010010_C_T	C	T	201632	292678	0.688921	1.00245	146339	-0.00943416	0.00130381	-7.23585	4.65E-13
4	104629991	4:104629991_A_C	A	C	392.221	292678	0.00134011	0.341187	146339	-0.158549	0.0282826	-5.60588	2.08E-08
4	104780790	4:104780790_A_AATGTGT	A	AATGTGT	2941.43	292678	0.01005	0.856159	146339	-0.0650737	0.00654678	-9.9398	2.84E-23
4	110266913	4:110266913_T_A	T	A	2272.31	292678	0.00776384	0.936385	146339	0.0478227	0.00711544	6.72098	1.81E-11
4	148988399	4:148988399_C_G	C	G	219406	292678	0.749648	0.96915	146339	-0.00976129	0.00141701	-6.88866	5.65E-12
15	43820717	15:43820717_C_T	C	T	7225	292678	0.0246858	0.999098	146339	-0.0350563	0.00389603	-8.99795	2.33E-19
15	51519945	15:51519945_A_AAAG	A	AAAG	190223	292678	0.649941	0.999008	146339	-0.0100352	0.00126753	-7.91716	2.45E-15
15	53083861	15:53083861_G_A	G	A	12028.4	292678	0.0410978	0.981612	146339	-0.019576	0.00307267	-6.37101	1.88E-10
15	53739426	15:53739426_A_C	A	C	4117.16	292678	0.0140672	0.966758	146339	-0.0528034	0.005218	-10.1195	4.61E-24
15	63789479	15:63789479_G_A	G	A	100877	292678	0.344667	1.00013	146339	-0.00900721	0.00127148	-7.08406	1.41E-12
15	96224689	15:96224689_C_A	C	A	132344	292678	0.452184	0.933346	146339	-0.0069817	0.0012569	-5.55471	2.79E-08
15	96714816	15:96714816_C_A	C	A	79161.7	292678	0.270474	0.989422	146339	0.0153506	0.00136736	11.2265	3.11E-29
16	4740054	16:4740054_C_T	C	T	941.43	292678	0.00321661	0.921633	146339	-0.0616172	0.0111178	-5.54221	2.99E-08
16	11901330	16:11901330_C_A	C	A	43194.2	292678	0.147583	0.967231	146339	0.00958946	0.00173256	5.53486	3.12E-08
16	20060653	16:20060653_T_A	T	A	97703	292678	0.333824	0.996717	146339	0.00933654	0.00128358	7.2738	3.51E-13
16	28508447	16:28508447_A_G	A	G	126357	292678	0.431727	0.992798	146339	-0.0102436	0.0012244	-8.36622	6.00E-17
16	53797908	16:53797908_C_G	C	G	137051	292678	0.468265	0.98025	146339	-0.00677704	0.00122331	-5.53994	3.03E-08
16	83980529	16:83980529_C_G	C	G	132312	292678	0.452075	0.987792	146339	0.00842943	0.00122172	6.89962	5.24E-12
16	88040420	16:88040420_C_T	C	T	125155	292678	0.427619	0.986013	146339	-0.00871363	0.00123014	-7.08343	1.41E-12
1	16448037	1:16448037_T_A	T	A	195533	292678	0.668083	0.971373	146339	0.00714708	0.00130219	5.4885	4.06E-08
1	27180088	1:27180088_A_C	A	C	6863.75	292678	0.0234515	0.969926	146339	-0.0455985	0.00405371	-11.2486	2.42E-29
1	40035928	1:40035928_G_T	G	T	57748.2	292678	0.19731	0.995198	146339	-0.0103567	0.0015222	-6.80378	1.02E-11
1	61684288	1:61684288_A_G	A	G	22460.8	292678	0.0767423	0.992102	146339	0.0146918	0.00227942	6.44541	1.16E-10
1	92665389	1:92665389_C_CT	C	CT	57660.3	292678	0.197009	0.989772	146339	-0.00983501	0.00152727	-6.43962	1.20E-10
1	107563243	1:107563243_G_T	G	T	100151	292678	0.342189	0.988775	146339	0.00957848	0.00128094	7.47772	7.60E-14
1	204161534	1:204161534_C_T	C	T	71901.3	292678	0.245667	0.98858	146339	0.0104622	0.00141189	7.41011	1.27E-13
5	137818916	5:137818916_G_T	G	T	160563	292678	0.548599	1.00087	146339	0.00747576	0.00121392	6.15838	7.37E-10
X	8906893	X:8906893_A_C	A	C	78217.4	292678	0.267247	1.99783	146339	0.0313312	0.000962857	32.5399	1.97E-231
X	55342497	X:55342497_C_T	C	T	326.228	292678	0.00111463	1.27928	146339	0.0930238	0.0160135	5.80909	6.29E-09
X	56813068	X:56813068_GCTT_G	GCTT	G	226485	292678	0.773835	1.97008	146339	-0.0107277	0.00102897	-10.4256	1.93E-25
X	57919572	X:57919572_G_C	G	C	3610.05	292678	0.0123345	0.859963	146339	-0.0368976	0.00590443	-6.24914	4.14E-10
X	61717054	X:61717054_C_G	C	G	590.351	292678	0.00201707	0.345096	146339	-0.127214	0.02293	-5.54791	2.90E-08
X	62509954	X:62509954_A_G	A	G	5009.43	292678	0.0171158	0.5376	146339	-0.0400546	0.00635482	-6.30302	2.93E-10
X	62719633	X:62719633_G_A	G	A	2004.47	292678	0.00684873	0.392678	146339	-0.0654788	0.011694	-5.59933	2.16E-08
X	63263582	X:63263582_T_C	T	C	2543.58	292678	0.00869072	1.35581	146339	-0.0317565	0.00559193	-5.67899	1.36E-08
X	63838990	X:63838990_AG_A	AG	A	2872.01	292678	0.00981285	0.723166	146339	-0.0401681	0.00720976	-5.57134	2.53E-08
X	63914499	X:63914499_C_A	C	A	1892.73	292678	0.00646695	0.353212	146339	-0.0768897	0.0126861	-6.06093	1.36E-09
X	64125358	X:64125358_A_T	A	T	1722.29	292678	0.0058846	0.833409	146339	-0.050621	0.00865536	-5.84851	4.97E-09
X	65730588	X:65730588_A_G	A	G	2666.01	292678	0.00910901	1.42905	146339	-0.0407906	0.00532088	-7.66613	1.78E-14
X	65758192	X:65758192_C_T	C	T	878.939	292678	0.00300309	1.14978	146339	0.0863256	0.0102991	8.38186	5.25E-17
X	65779640	X:65779640_C_T	C	T	211547	292678	0.722797	1.83394	146339	0.0123305	0.000996588	12.3727	3.82E-35
X	65901035	X:65901035_A_G	A	G	357.027	292678	0.00121986	0.703269	146339	0.16801	0.0206439	8.13847	4.03E-16
X	65910222	X:65910222_G_T	G	T	300.768	292678	0.00102764	0.616602	146339	0.195162	0.0240184	8.12551	4.49E-16
X	65911582	X:65911582_C_T	C	T	307.455	292678	0.00105049	0.604777	146339	0.196464	0.0239871	8.19042	2.62E-16
X	65952069	X:65952069_T_A	T	A	307.268	292678	0.00104985	0.605106	146339	0.196513	0.0239879	8.19219	2.59E-16
X	66152494	X:66152494_T_C	T	C	326.872	292678	0.00111683	0.634739	146339	0.193025	0.0227084	8.50014	1.91E-17
X	66184645	X:66184645_G_A	G	A	959.652	292678	0.00327887	0.304158	146339	-0.105057	0.019169	-5.48057	4.25E-08
X	66208072	X:66208072_C_T	C	T	305.724	292678	0.00104457	0.610847	146339	0.193884	0.0239352	8.10039	5.52E-16
X	66567077	X:66567077_T_A	T	A	1041.17	292678	0.0035574	0.313619	146339	-0.110229	0.0181257	-6.08137	1.19E-09
X	66846254	X:66846254_G_T	G	T	869.424	292678	0.00297058	0.92295	146339	0.104032	0.0115573	9.00138	2.25E-19
X	66977180	X:66977180_G_A	G	A	4929.25	292678	0.0168419	1.41046	146339	-0.0239088	0.00395458	-6.04586	1.49E-09
X	67153014	X:67153014_A_G	A	G	554.364	292678	0.00189411	0.41949	146339	-0.155983	0.0214591	-7.26885	3.64E-13
X	67174272	X:67174272_CTA_C	CTA	C	400.333	292678	0.00136783	0.874301	146339	0.143211	0.0174861	8.19	2.63E-16
X	71399338	X:71399338_A_G	A	G	56531.1	292678	0.193151	1.99048	146339	0.00621944	0.0010851	5.73167	9.96E-09
X	109820220	X:109820220_G_T	G	T	114455	292678	0.391061	1.99966	146339	0.0193229	0.000874443	22.0974	5.04E-108
X	133683590	X:133683590_C_G	C	G	191411	292678	0.654	1.97639	146339	0.00671142	0.000903642	7.42707	1.12E-13
20	39785844	20:39785844_CTG_C	CTG	C	152423	292678	0.520787	0.977345	146339	-0.0072849	0.00122369	-5.95322	2.64E-09
20	43040569	20:43040569_C_T	C	T	155383	292678	0.5309	0.964099	146339	0.0089174	0.00123329	7.23058	4.83E-13
19	2792566	19:2792566_G_A	G	A	85638.9	292678	0.292605	1.00112	146339	0.010038	0.00132752	7.56146	4.01E-14
19	17346854	19:17346854_G_C	G	C	11229.5	292678	0.0383682	0.842753	146339	0.0354865	0.00342644	10.3567	3.98E-25
19	19456264	19:19456264_C_T	C	T	23099.3	292678	0.0789239	0.997696	146339	-0.0143635	0.00224404	-6.40075	1.55E-10
19	35556715	19:35556715_GT_G	GT	G	251876	292678	0.860591	0.995693	146339	0.0107883	0.00174856	6.16985	6.85E-10
19	46384554	19:46384554_A_G	A	G	33914.7	292678	0.115877	0.993533	146339	0.0158886	0.00189405	8.38868	4.96E-17
19	50053790	19:50053790_T_C	T	C	21335.3	292678	0.0728967	0.994506	146339	0.016614	0.00233101	7.12736	1.03E-12
12	2908330	12:2908330_C_A	C	A	9193	292678	0.0314099	0.999466	146339	0.0922702	0.0034578	26.6846	1.69E-156
12	21368797	12:21368797_T_A	T	A	46993.7	292678	0.160565	1.00417	146339	-0.0179645	0.00164226	-10.9389	7.70E-28
12	25409069	12:25409069_A_G	A	G	21028	292678	0.0718469	1.0018	146339	-0.0179026	0.00233803	-7.65711	1.91E-14
12	51046825	12:51046825_C_T	C	T	101254	292678	0.345959	1.00064	146339	-0.00921119	0.00127002	-7.25278	4.10E-13
12	57807114	12:57807114_T_C	T	C	220489	292678	0.753351	1.0015	146339	-0.0120742	0.00140077	-8.61967	6.78E-18
12	100926308	12:100926308_T_C	T	C	1785	292678	0.00609885	0.998373	146339	-0.0580032	0.00776815	-7.4668	8.26E-14
12	111522026	12:111522026_T_G	T	G	19942	292678	0.0681363	0.995546	146339	0.014353	0.00240377	5.97104	2.36E-09
12	111800258	12:111800258_G_A	G	A	88810	292678	0.303439	0.997406	146339	-0.0074338	0.00131627	-5.64765	1.63E-08
12	121423659	12:121423659_A_G	A	G	182484	292678	0.623497	0.996039	146339	0.00960461	0.00124973	7.68538	1.53E-14
10	5262267	10:5262267_G_A	G	A	45412.6	292678	0.155162	0.996248	146339	-0.0154042	0.00167206	-9.21267	3.22E-20
10	65158772	10:65158772_AAAG_A	AAAG	A	138230	292678	0.472295	0.996812	146339	0.0347074	0.00120925	28.7017	1.16E-180
10	67316023	10:67316023_A_G	A	G	169492	292678	0.579107	1.00101	146339	0.010462	0.00122335	8.55191	1.22E-17
10	121660465	10:121660465_T_G	T	G	59313.3	292678	0.202657	0.996941	146339	-0.00861008	0.00150576	-5.7181	1.08E-08
14	23731855	14:23731855_C_CT	C	CT	57601.5	292678	0.196808	0.989138	146339	0.00891329	0.00152838	5.83184	5.49E-09
14	73011885	14:73011885_A_G	A	G	102208	292678	0.349217	0.986699	146339	0.00701327	0.00127626	5.49517	3.91E-08
14	94844947	14:94844947_C_T	C	T	5953	292678	0.0203398	1.00084	146339	0.0708136	0.00427604	16.5605	1.53E-61
14	100805583	14:100805583_T_C	T	C	215059	292678	0.734797	0.998081	146339	-0.00838712	0.00137035	-6.12042	9.36E-10
14	105262368	14:105262368_C_G	C	G	180689	292678	0.617365	0.995946	146339	-0.00695694	0.00124599	-5.58346	2.36E-08
3	61279726	3:61279726_T_A	T	A	87134.6	292678	0.297715	0.897362	146339	-0.00967212	0.00139518	-6.93253	4.15E-12
3	135926622	3:135926622_G_T	G	T	226338	292678	0.773335	1.00041	146339	-0.0145552	0.00144287	-10.0877	6.38E-24
3	138234576	3:138234576_C_T	C	T	137018	292678	0.468151	0.996832	146339	-0.00735203	0.00121308	-6.06063	1.36E-09
8	77879487	8:77879487_C_T	C	T	73472.1	292678	0.251034	1.01653	146339	-0.0102847	0.0013823	-7.44025	1.01E-13
8	81399180	8:81399180_A_G	A	G	10342.6	292678	0.0353377	0.949055	146339	0.0230209	0.00335985	6.85175	7.32E-12
8	145686313	8:145686313_C_T	C	T	137574	292678	0.470052	1.00218	146339	0.00667947	0.00120958	5.52215	3.35E-08
17	1640793	17:1640793_C_T	C	T	64211	292678	0.219391	0.999614	146339	0.0115174	0.00146052	7.88582	3.15E-15
17	7024484	17:7024484_G_C	G	C	1702.77	292678	0.00581789	0.867564	146339	-0.0736266	0.00853032	-8.63117	6.13E-18
17	7438687	17:7438687_A_G	A	G	79281.5	292678	0.270883	0.992	146339	0.0519414	0.00135875	38.2274	0.00E+00
17	7719614	17:7719614_AC_A	AC	A	165176	292678	0.564362	0.959819	146339	0.00950604	0.001244	7.64153	2.16E-14
17	29647358	17:29647358_A_AT	A	AT	150552	292678	0.514395	0.972674	146339	0.00874725	0.00122601	7.13475	9.74E-13
17	43756969	17:43756969_A_G	A	G	219963	292678	0.751553	1.00351	146339	-0.00983001	0.00139609	-7.04112	1.92E-12
17	47450775	17:47450775_G_A	G	A	135041	292678	0.461396	0.99056	146339	-0.0163538	0.00121748	-13.4325	4.13E-41
17	73229525	17:73229525_A_T	A	T	246347	292678	0.841701	0.980448	146339	-0.0093096	0.00167212	-5.56756	2.59E-08
22	44324727	22:44324727_C_G	C	G	63277	292678	0.2162	1.00314	146339	0.0158126	0.00146541	10.7905	3.91E-27
22	49678713	22:49678713_C_T	C	T	78693.1	292678	0.268872	0.992396	146339	0.0102144	0.00136819	7.46558	8.34E-14
11	13325695	11:13325695_G_A	G	A	178835	292678	0.611028	0.985308	146339	-0.00722535	0.00124887	-5.78552	7.24E-09
11	16248020	11:16248020_C_A	C	A	113718	292678	0.388543	0.997712	146339	-0.0088096	0.00124126	-7.09731	1.28E-12
11	28769151	11:28769151_T_A	T	A	164493	292678	0.562026	1.00167	146339	-0.00704468	0.0012171	-5.78807	7.13E-09
11	29200384	11:29200384_A_G	A	G	43275	292678	0.147859	0.994834	146339	-0.0153233	0.00170674	-8.97812	2.79E-19
11	69169892	11:69169892_T_G	T	G	97202.4	292678	0.332114	0.995909	146339	0.00703192	0.00128586	5.46866	4.54E-08
11	72390640	11:72390640_A_G	A	G	134642	292678	0.460035	0.999298	146339	0.00769058	0.00121299	6.34019	2.30E-10
11	94131557	11:94131557_C_A	C	A	51916	292678	0.177383	1.00251	146339	-0.0140368	0.00157989	-8.88465	6.48E-19
11	102157900	11:102157900_G_A	G	A	164642	292678	0.562537	0.940283	146339	0.00692502	0.00125638	5.51188	3.56E-08
11	122761111	11:122761111_C_T	C	T	166028	292678	0.567273	0.99207	146339	0.0101214	0.00122452	8.26557	1.40E-16
18	44749884	18:44749884_A_C	A	C	129391	292678	0.442094	0.995497	146339	-0.00857611	0.00121958	-7.032	2.04E-12
18	50320622	18:50320622_A_T	A	T	228875	292678	0.782002	0.996627	146339	0.00846273	0.00146621	5.77184	7.86E-09
9	19084633	9:19084633_CT_C	CT	C	70227	292678	0.239946	0.988211	146339	0.00840327	0.00142359	5.90285	3.58E-09
9	77222516	9:77222516_T_TTA	T	TTA	98916	292678	0.337969	0.989745	146339	0.00716717	0.00128427	5.58073	2.40E-08
9	86626769	9:86626769_T_A	T	A	218156	292678	0.745378	1.00305	146339	-0.0108628	0.00138501	-7.84309	4.43E-15
9	108967088	9:108967088_C_A	C	A	92545	292678	0.316201	0.992371	146339	-0.00797785	0.00130468	-6.11479	9.69E-10
9	137268682	9:137268682_C_T	C	T	218060	292678	0.745051	0.986472	146339	-0.00790307	0.00139615	-5.66061	1.51E-08
2	27730940	2:27730940_T_C	T	C	177648	292678	0.606974	1.00209	146339	0.0177944	0.00123533	14.4045	5.22E-47
2	31989359	2:31989359_G_A	G	A	11501.8	292678	0.0392984	0.981046	146339	0.0578508	0.00313698	18.4416	7.43E-76
2	64894053	2:64894053_T_TTTG	T	TTTG	43128	292678	0.147357	0.939151	146339	0.0118765	0.00175929	6.75073	1.48E-11
2	234622382	2:234622382_G_C	G	C	24105.3	292678	0.082361	0.98737	146339	-0.0141975	0.0022123	-6.41751	1.39E-10
