# Supplementary material for: GWAS of three molecular traits highlights core genes and pathways alongside a highly polygenic background
Source: eLife. 2021 Feb 15;10:e58615. doi: 10.7554/eLife.58615 (PMC7884075; doi:10.7554/eLife.58615)
Supplement: Supplementary file 4. — CHROM, chromosome number; POS, variant position (hg19); ID, variant identifier; REF, reference genome sequence allele; A1, alternative allele; A1_CT, number of A1 alleles; ALLELE_CT, total alleles; A1_FREQ, frequency of A1 allele; MACH_R2, estimated imputation accuracy (INFO); OBS_CT, number of individuals with non-missing data; BETA, effect size of A1 allele; SE, standard error of A1 allele; T_STAT, t-statistic; P, p-value of association between A1 allele and serum testosterone levels in females. [file elife-58615-supp4.txt]

CHROM	POS	ID	REF	A1	A1_CT	ALLELE_CT	A1_FREQ	MACH_R2	OBS_CT	BETA	SE	T_STAT	P
21	18288889	21:18288889_A_G	A	G	249742	285556	0.87458	0.97378	142778	-0.0160033	0.00264054	-6.06062	1.36E-09
21	33750632	21:33750632_T_C	T	C	2407.41	285556	0.00843059	0.966676	142778	0.066372	0.00959973	6.91395	4.73E-12
7	73037956	7:73037956_A_G	A	G	39010.2	285556	0.136611	1.00021	142778	0.0204798	0.00251228	8.15188	3.61E-16
7	75610876	7:75610876_C_T	C	T	1175	285556	0.00411478	0.999287	142778	-0.103042	0.013485	-7.64124	2.16E-14
7	98983049	7:98983049_C_T	C	T	983.379	285556	0.00344373	0.886804	142778	-0.0962952	0.0156432	-6.15572	7.49E-10
7	99332948	7:99332948_T_G	T	G	10713	285556	0.0375163	1.00195	142778	-0.146779	0.00452102	-32.4659	2.25E-230
7	137797477	7:137797477_A_T	A	T	227167	285556	0.795526	0.998655	142778	0.0206784	0.00214075	9.6594	4.56E-22
6	32009301	6:32009301_A_G	A	G	3893.09	285556	0.0136334	0.963504	142778	0.055654	0.00758111	7.34113	2.13E-13
6	32611068	6:32611068_A_G	A	G	47330.6	285556	0.165749	0.883136	142778	-0.015053	0.00246955	-6.09544	1.09E-09
6	43352980	6:43352980_A_G	A	G	194649	285556	0.681648	0.999274	142778	0.0162245	0.00185298	8.75591	2.05E-18
6	119158229	6:119158229_C_T	C	T	220479	285556	0.772103	0.996236	142778	0.0235812	0.00206051	11.4443	2.59E-30
6	127182820	6:127182820_C_A	C	A	119534	285556	0.418603	0.981199	142778	-0.00989538	0.00176603	-5.60317	2.11E-08
6	127454893	6:127454893_G_A	G	A	14287.3	285556	0.0500331	0.968429	142778	-0.0227927	0.00402251	-5.66629	1.46E-08
6	144301525	6:144301525_GT_G	GT	G	188378	285556	0.659687	0.936638	142778	0.0132037	0.00188189	7.01622	2.29E-12
4	69949712	4:69949712_C_G	C	G	128824	285556	0.451135	0.997713	142778	-0.0126388	0.00173617	-7.27971	3.36E-13
4	109038654	4:109038654_G_A	G	A	180249	285556	0.631222	1.00273	142778	-0.0114025	0.00178622	-6.38356	1.74E-10
4	177614117	4:177614117_G_A	G	A	26971.3	285556	0.0944518	0.902205	142778	-0.0174233	0.00310671	-5.60828	2.05E-08
15	40377092	15:40377092_T_C	T	C	100682	285556	0.352581	0.985815	142778	0.0220314	0.00181853	12.115	9.14E-34
15	40703339	15:40703339_C_T	C	T	187915	285556	0.658067	0.996316	142778	0.011974	0.00182261	6.56972	5.06E-11
15	75903925	15:75903925_C_T	C	T	13817.9	285556	0.0483895	0.987446	142778	-0.0224626	0.00404719	-5.55018	2.86E-08
15	79836536	15:79836536_T_A	T	A	38887.1	285556	0.13618	0.989123	142778	-0.0206751	0.00252969	-8.17298	3.03E-16
15	85521734	15:85521734_G_C	G	C	45649.8	285556	0.159863	0.997666	142778	-0.0130271	0.00235762	-5.5255	3.29E-08
16	4156809	16:4156809_A_G	A	G	9718	285556	0.0340319	1.00269	142778	-0.0304876	0.00475326	-6.41403	1.42E-10
16	30619601	16:30619601_CT_C	CT	C	65725.9	285556	0.230168	0.977026	142778	0.0114106	0.00207416	5.50132	3.78E-08
16	81590541	16:81590541_T_C	T	C	20764.9	285556	0.0727176	0.988663	142778	0.0413071	0.00334103	12.3636	4.29E-35
16	81603619	16:81603619_T_C	T	C	188178	285556	0.658988	0.997428	142778	-0.0113156	0.0018228	-6.20783	5.39E-10
1	7895418	1:7895418_G_T	G	T	55870	285556	0.195653	1.00193	142778	-0.0134558	0.0021733	-6.19141	5.98E-10
1	41967340	1:41967340_C_T	C	T	5459.3	285556	0.0191181	0.901211	142778	0.0373153	0.0066385	5.62105	1.90E-08
1	101737743	1:101737743_T_C	T	C	89117	285556	0.312082	0.987095	142778	0.0292156	0.00187331	15.5957	8.65E-55
1	113147897	1:113147897_A_C	A	C	75578.7	285556	0.264672	0.99672	142778	-0.0127755	0.00195937	-6.52021	7.04E-11
1	179254984	1:179254984_G_A	G	A	206889	285556	0.724512	0.995694	142778	-0.0215938	0.00193525	-11.1582	6.71E-29
1	218548749	1:218548749_C_CT	C	CT	82770.8	285556	0.289858	0.927869	142778	-0.0121037	0.00197468	-6.12942	8.84E-10
5	35267743	5:35267743_A_G	A	G	13206.7	285556	0.046249	0.983026	142778	-0.028936	0.00414417	-6.98235	2.92E-12
5	55861786	5:55861786_C_T	C	T	56700.6	285556	0.198562	1.00072	142778	-0.0129313	0.00216256	-5.97964	2.24E-09
5	76461706	5:76461706_C_T	C	T	17050.2	285556	0.0597087	0.98619	142778	0.0223565	0.00366755	6.09577	1.09E-09
5	76483059	5:76483059_G_A	G	A	105580	285556	0.369735	0.999119	142778	-0.0124596	0.00178844	-6.96676	3.26E-12
5	124205385	5:124205385_G_C	G	C	44425.1	285556	0.155574	0.971672	142778	-0.0196726	0.0024152	-8.14532	3.81E-16
5	176782218	5:176782218_T_C	T	C	71410.1	285556	0.250074	0.9844	142778	0.0117172	0.00200855	5.83369	5.43E-09
X	109887164	X:109887164_A_G	A	G	102176	285556	0.357813	0.903937	142778	0.0107777	0.00189359	5.69167	1.26E-08
X	152589891	X:152589891_A_G	A	G	143222	285556	0.501555	0.998211	142778	-0.0159409	0.00172725	-9.22909	2.77E-20
13	22318506	13:22318506_G_C	G	C	174022	285556	0.609416	0.991516	142778	0.0223267	0.00177565	12.5738	3.07E-36
13	22693754	13:22693754_TC_T	TC	T	54890.3	285556	0.192223	0.98658	142778	0.0175717	0.00220471	7.97006	1.60E-15
20	48905967	20:48905967_C_T	C	T	65695.4	285556	0.230061	0.99807	142778	-0.0153545	0.00205233	-7.48151	7.39E-14
19	10471462	19:10471462_C_T	C	T	26617.7	285556	0.0932135	0.970533	142778	-0.0293814	0.00301246	-9.75329	1.81E-22
19	12494135	19:12494135_G_A	G	A	150689	285556	0.527704	0.970039	142778	-0.00968742	0.00175517	-5.51936	3.41E-08
19	41986217	19:41986217_T_C	T	C	213050	285556	0.746087	0.995586	142778	-0.0120878	0.00198715	-6.08302	1.18E-09
19	46183586	19:46183586_C_T	C	T	43910	285556	0.15377	1.00097	142778	-0.0132308	0.00239125	-5.53302	3.15E-08
10	5062752	10:5062752_C_A	C	A	83321.6	285556	0.291787	0.980394	142778	-0.0249334	0.00191642	-13.0104	1.12E-38
10	61468589	10:61468589_G_T	G	T	220054	285556	0.770617	0.999233	142778	0.020324	0.00205296	9.89984	4.24E-23
10	65112397	10:65112397_CAA_C	CAA	C	152991	285556	0.535767	0.978231	142778	0.0137587	0.00174941	7.86476	3.72E-15
10	96894144	10:96894144_T_C	T	C	51368.9	285556	0.179891	1.00088	142778	-0.0131848	0.00224584	-5.87075	4.35E-09
10	104623053	10:104623053_C_G	C	G	68303.5	285556	0.239195	0.999706	142778	-0.0162851	0.00202309	-8.04961	8.37E-16
14	98542503	14:98542503_A_AT	A	AT	118559	285556	0.415185	0.996433	142778	0.0101525	0.00175452	5.78647	7.20E-09
3	10529918	3:10529918_T_C	T	C	146708	285556	0.513762	0.946425	142778	-0.0110959	0.00177482	-6.25182	4.07E-10
3	14423060	3:14423060_C_T	C	T	27850.6	285556	0.0975312	0.988628	142778	-0.0217131	0.00292533	-7.42246	1.16E-13
3	41107173	3:41107173_A_G	A	G	40580.7	285556	0.142111	0.9833	142778	-0.0178301	0.00249237	-7.15389	8.48E-13
3	62156501	3:62156501_G_A	G	A	492.818	285556	0.00172582	0.887073	142778	-0.122622	0.0220757	-5.55461	2.79E-08
3	152084243	3:152084243_G_A	G	A	115595	285556	0.404807	1.00185	142778	-0.00995939	0.00175655	-5.66987	1.43E-08
3	195942080	3:195942080_T_TG	T	TG	162592	285556	0.569389	0.962159	142778	-0.0140098	0.00177663	-7.88562	3.15E-15
8	105978368	8:105978368_T_A	T	A	29413.9	285556	0.103006	0.978494	142778	0.0208548	0.00286997	7.26654	3.71E-13
8	143996964	8:143996964_G_A	G	A	158264	285556	0.554231	0.924068	142778	-0.0190467	0.00180568	-10.5482	5.29E-26
17	7499502	17:7499502_G_A	G	A	77030.7	285556	0.269757	0.990645	142778	0.0122487	0.00195355	6.26999	3.62E-10
17	66879927	17:66879927_C_T	C	T	17235	285556	0.0603559	1.00011	142778	-0.020451	0.00362367	-5.64373	1.67E-08
22	46639457	22:46639457_A_T	A	T	31283.2	285556	0.109552	0.995876	142778	-0.01968	0.00276865	-7.10814	1.18E-12
11	62914202	11:62914202_A_G	A	G	266069	285556	0.931756	0.989212	142778	-0.0349227	0.00344017	-10.1515	3.33E-24
11	64323613	11:64323613_C_T	C	T	1414	285556	0.00495174	1.00355	142778	-0.0910571	0.0122718	-7.42003	1.18E-13
11	72317557	11:72317557_C_T	C	T	84208.6	285556	0.294894	0.997728	142778	-0.0142968	0.00189457	-7.54622	4.51E-14
11	123437669	11:123437669_C_T	C	T	32833.6	285556	0.114981	0.985719	142778	0.0225648	0.00272453	8.2821	1.22E-16
18	71872881	18:71872881_G_GAA	G	GAA	75141.6	285556	0.263141	0.994541	142778	0.0122705	0.00196519	6.24392	4.28E-10
18	71916636	18:71916636_C_A	C	A	6844	285556	0.0239673	1.00029	142778	0.0691441	0.00563934	12.261	1.53E-34
9	16252807	9:16252807_A_C	A	C	94086.6	285556	0.329486	0.944061	142778	-0.0122398	0.00188963	-6.47736	9.36E-11
9	34130435	9:34130435_G_A	G	A	36744.6	285556	0.128677	0.998121	142778	0.015872	0.00257972	6.1526	7.64E-10
9	114828332	9:114828332_C_T	C	T	53688.6	285556	0.188014	0.959924	142778	-0.0196828	0.00225402	-8.73228	2.52E-18
2	12553355	2:12553355_G_A	G	A	14857	285556	0.0520283	0.995102	142778	0.0261589	0.00389532	6.71548	1.88E-11
2	20306581	2:20306581_C_T	C	T	120985	285556	0.423683	0.993423	142778	0.0127443	0.00175212	7.27365	3.52E-13
2	24990082	2:24990082_A_G	A	G	77686.9	285556	0.272055	1.00143	142778	-0.0111121	0.00193788	-5.73416	9.82E-09
2	27730940	2:27730940_T_C	T	C	174322	285556	0.610465	0.998328	142778	0.0154411	0.00177095	8.71907	2.83E-18
2	43515427	2:43515427_C_T	C	T	54813.7	285556	0.191954	0.997042	142778	-0.0154312	0.00219439	-7.03209	2.04E-12
2	111934107	2:111934107_T_G	T	G	185827	285556	0.650755	0.996063	142778	0.0233331	0.00181298	12.87	6.97E-38
