# Supplementary material for: GWAS of three molecular traits highlights core genes and pathways alongside a highly polygenic background
Source: eLife. 2021 Feb 15;10:e58615. doi: 10.7554/eLife.58615 (PMC7884075; doi:10.7554/eLife.58615)
Supplement: Supplementary file 5. — Magnitude of correlation and sample sizes are both higher using the XM0lv luteinizing hormone code, but results are consistent across codes. [file elife-58615-supp5.tsv]

LH code	Sex	N	Spearman rho	Spearman P-value
XM0lv	Female	14126	-0.035	0.0002
XM0lv	Male	1923	0.159	1.1e-11
XE25I	Female	2801	-0.020	0.349
XE25I	Male	120	0.095	0.321
