# Supplementary material for: GWAS of three molecular traits highlights core genes and pathways alongside a highly polygenic background
Source: eLife. 2021 Feb 15;10:e58615. doi: 10.7554/eLife.58615 (PMC7884075; doi:10.7554/eLife.58615)
Supplement: Supplementary file 6. — We observe an association between the previously discovered rs11031006 (Ruth et al., 2016; Laisk et al., 2018) and serum testosterone levels in females. This association was reproduced in the non-British White individuals in UK Biobank. All effects are at rs11031006 with respect to dosage of the A allele. [file elife-58615-supp6.tsv]

Cohort	N	Beta	SE	P-value
White British female	142778	0.0102	0.0025	3.4e-5
White British male	146339	0.0012	0.0017	0.48
Non-British White female	11446	0.0192026	0.0087	0.027
Non-British White male	9898	0.0043	0.0068	0.53
