# Supplementary material for: GWAS of three molecular traits highlights core genes and pathways alongside a highly polygenic background
Source: eLife. 2021 Feb 15;10:e58615. doi: 10.7554/eLife.58615 (PMC7884075; doi:10.7554/eLife.58615)
Supplement: Supplementary file 7. — Pathway, which class of genes; Gene name, name of gene included in the given pathway. [file elife-58615-supp7.tsv]

Trait	Gene set	# genes	MAGMA p-value
IGF-1	IGF-1 serum balance	15	2.0868e-13
IGF-1	IGF-1 downstream signaling	27	6.2204e-06
Urate	Urate solute carrying	12	2.5716e-34
Testosterone_male	KEGG_STEROID_HORMONE_BIOSYNTHESIS	55	7.8948e-11
Testosterone_female	KEGG_STEROID_HORMONE_BIOSYNTHESIS	55	8.4564e-11
Testosterone_female	Urate solute carrying	12	4.4583e-06
