# Supplementary material for: GWAS of three molecular traits highlights core genes and pathways alongside a highly polygenic background
Source: eLife. 2021 Feb 15;10:e58615. doi: 10.7554/eLife.58615 (PMC7884075; doi:10.7554/eLife.58615)
Supplement: Supplementary file 9. — Pathway, which class of genes; Gene name, name of gene included in the given pathway. [file elife-58615-supp9.txt]

Subpathway	Gene name
Growth hormone secretion	GHSR
Growth hormone secretion	GHRHR
Growth hormone secretion	GNAI1
Growth hormone secretion	GNAI2
Growth hormone secretion	GNAI3
Growth hormone secretion	GNAS
Growth hormone secretion	ADCY1
Growth hormone secretion	ADCY2
Growth hormone secretion	ADCY3
Growth hormone secretion	ADCY4
Growth hormone secretion	ADCY5
Growth hormone secretion	ADCY6
Growth hormone secretion	ADCY7
Growth hormone secretion	ADCY8
Growth hormone secretion	SSTR2
Growth hormone secretion	SSTR3
Growth hormone secretion	SSTR4
Growth hormone secretion	SSTR5
Growth hormone secretion	PRKACA
Growth hormone secretion	PRKACB
Growth hormone secretion	PRKACG
Growth hormone secretion	EP300
Growth hormone secretion	FOS
Growth hormone secretion	CREB3L1
Growth hormone secretion	CREB3L2
Growth hormone secretion	CREB3L3
Growth hormone secretion	CREB3L4
Growth hormone secretion	CREB1
Growth hormone secretion	CREB3
Growth hormone secretion	CREB5
Growth hormone secretion	GH1
Growth hormone secretion	GH2
IGF-1 secretion	GHR
IGF-1 secretion	JAK1
IGF-1 secretion	JAK2
IGF-1 secretion	TYK2
IGF-1 secretion	STAT1
IGF-1 secretion	STAT3
IGF-1 secretion	STAT5A
IGF-1 secretion	STAT5B
IGF-1 secretion	SH2B1
IGF-1 secretion	SH2B3
IGF-1 secretion	SOCS1
IGF-1 secretion	SOCS2
IGF-1 secretion	SOCS3
IGF-1 secretion	EP300
IGF-1 serum balance	IGF1
IGF-1 serum balance	IGF2
IGF-1 serum balance	INS
IGF-1 serum balance	INS-IGF2
IGF-1 serum balance	INSL4
IGF-1 serum balance	INSL6
IGF-1 serum balance	INSL5
IGF-1 serum balance	IGFBP1
IGF-1 serum balance	IGFBP2
IGF-1 serum balance	IGFBP3
IGF-1 serum balance	IGFBP4
IGF-1 serum balance	IGFBP5
IGF-1 serum balance	IGFBP6
IGF-1 serum balance	PAPPA2
IGF-1 serum balance	PAPPA
IGF-1 serum balance	IGFALS
No pathway	THRA
No pathway	TMEM219
Downstream signaling	IGF1R
Downstream signaling	IGF2R
Downstream signaling	INSR
Downstream signaling	IRS1
Downstream signaling	IRS2
Downstream signaling	PIK3CA
Downstream signaling	PIK3CB
Downstream signaling	PIK3CG
Downstream signaling	PIK3CG
Downstream signaling	PIK3CD
Downstream signaling	PIK3C2A
Downstream signaling	PIK3C2B
Downstream signaling	PIK3C2G
Downstream signaling	PIK3R1
Downstream signaling	PIK3R2
Downstream signaling	PIK3R3
Downstream signaling	PIK3R4
Downstream signaling	PIK3R5
Downstream signaling	PIK3R6
Downstream signaling	PIK3AP1
Downstream signaling	PIK3IP1
Downstream signaling	PTEN
Downstream signaling	AKT1
Downstream signaling	AKT2
Downstream signaling	AKT3
Downstream signaling	AKT4
Downstream signaling	FOXO1
Downstream signaling	FOXO2
Downstream signaling	FOXO3
Downstream signaling	FOXO4
Downstream signaling	SH2B1
Ras signaling	SHC1
Ras signaling	SHC2
Ras signaling	SHC3
Ras signaling	SHC4
Ras signaling	RIN1
Ras signaling	RIN2
Ras signaling	RIN3
Ras signaling	RIN4
Ras signaling	RAF1
Ras signaling	RAF2
Ras signaling	DIRAS3
Ras signaling	NRAS
Ras signaling	HRAS
Ras signaling	RRAS2
Ras signaling	KRAS
Ras signaling	RASA3
Ras signaling	RASD1
Ras signaling	DIRAS1
Ras signaling	RASIP1
Ras signaling	RRAS
Ras signaling	RASD2
Ras signaling	RASSF1
Ras signaling	MRAS
Ras signaling	RASA2
Ras signaling	HRASLS
Ras signaling	RASSF6
Ras signaling	FRAS1
Ras signaling	RASA1
Ras signaling	RASA4B
Ras signaling	RASA4
Ras signaling	ERAS
Ras signaling	RAB42
Ras signaling	RAB3B
Ras signaling	RABGGTB
Ras signaling	RAB13
Ras signaling	RAB25
Ras signaling	RABGAP1L
Ras signaling	RABIF
Ras signaling	RAB7L1
Ras signaling	RAB3GAP2
Ras signaling	RAB4A
Ras signaling	RAB18
Ras signaling	RAB11FIP2
Ras signaling	RAB3IL1
Ras signaling	RAB1B
Ras signaling	RAB6A
Ras signaling	RAB30
Ras signaling	RAB38
Ras signaling	RAB5B
Ras signaling	RAB3IP
Ras signaling	RAB21
Ras signaling	RAB35
Ras signaling	RAB20
Ras signaling	RAB2B
Ras signaling	RABGGTA
Ras signaling	RAB15
Ras signaling	RAB27A
Ras signaling	RAB8B
Ras signaling	RAB11A
Ras signaling	RAB11FIP3
Ras signaling	RAB40C
Ras signaling	RAB26
Ras signaling	RABEP2
Ras signaling	RABEP1
Ras signaling	RAB34
Ras signaling	RAB11FIP4
Ras signaling	RAB5C
Ras signaling	RAB37
Ras signaling	RAB40B
Ras signaling	RAB12
Ras signaling	RAB31
Ras signaling	RAB27B
Ras signaling	RAB11B
Ras signaling	RAB3D
Ras signaling	RAB8A
Ras signaling	RAB3A
Ras signaling	RAB4B
Ras signaling	RABAC1
Ras signaling	RAB10
Ras signaling	RAB1A
Ras signaling	RAB11FIP5
Ras signaling	RABL2A
Ras signaling	RAB6C
Ras signaling	RAB3GAP1
Ras signaling	RAB17
Ras signaling	RAB22A
Ras signaling	RAB36
Ras signaling	RABL2B
Ras signaling	RAB5A
Ras signaling	RABL3
Ras signaling	RAB7A
Ras signaling	RAB43
Ras signaling	RAB6B
Ras signaling	RAB28
Ras signaling	RAB33B
Ras signaling	RAB3C
Ras signaling	RAB24
Ras signaling	RAB44
Ras signaling	RAB23
Ras signaling	RAB32
Ras signaling	RABGEF1
Ras signaling	RABL5
Ras signaling	RAB19
Ras signaling	RAB11FIP1
Ras signaling	RAB2A
Ras signaling	RAB1C
Ras signaling	RAB14
Ras signaling	RABGAP1
Ras signaling	RABEPK
Ras signaling	RAB9A
Ras signaling	RAB41
Ras signaling	RAB40AL
Ras signaling	RAB40A
Ras signaling	RAB9B
Ras signaling	RAB33A
Ras signaling	RAB39B
Ras signaling	MAP3K6
Ras signaling	MAP3K8
Ras signaling	MAPK8
Ras signaling	MAPK8IP1
Ras signaling	MAP4K2
Ras signaling	MAP3K11
Ras signaling	MAP3K12
Ras signaling	MAP4K5
Ras signaling	MAP3K9
Ras signaling	MAPK6
Ras signaling	MAP2K1
Ras signaling	MAP2K5
Ras signaling	MAPK8IP3
Ras signaling	MAPK3
Ras signaling	MAP2K4
Ras signaling	MAPK7
Ras signaling	MAP2K3
Ras signaling	MAP3K14
Ras signaling	MAPT
Ras signaling	MAP3K3
Ras signaling	MAP2K6
Ras signaling	MAPK4
Ras signaling	MAP2K2
Ras signaling	MAP2K7
Ras signaling	MAP4K1
Ras signaling	MAP3K10
Ras signaling	MAP4K3
Ras signaling	MAP4K4
Ras signaling	MAP3K2
Ras signaling	MAPK1
Ras signaling	MAPK12
Ras signaling	MAPK11
Ras signaling	MAPK8IP2
Ras signaling	MAP6D1
Ras signaling	MAP3K13
Ras signaling	MAPK10
Ras signaling	MAP3K1
Ras signaling	MAP1B
Ras signaling	MAPK9
Ras signaling	MAPK14
Ras signaling	MAPK13
Ras signaling	MAP3K7
Ras signaling	MAP3K5
Ras signaling	MAP3K4
Ras signaling	MAPK15
Ras signaling	MAPKAP1
Ras signaling	MAP3K15
