# Supplementary material for: GWAS of three molecular traits highlights core genes and pathways alongside a highly polygenic background
Source: eLife. 2021 Feb 15;10:e58615. doi: 10.7554/eLife.58615 (PMC7884075; doi:10.7554/eLife.58615)
Supplement: Supplementary file 10. — The lower estimates of LD Score regression SNP-based heritability relative to HESS are expected (Shi et al., 2016). Best h2 intercept refers to the intercept of the inflation for the best-fitting simulation results in the h2-derived causal SNP estimates (Materials and methods). [file elife-58615-supp10.txt]

Type	Kegg gene id	Kegg pathway step ID	Gene name
Synthesis and metabolism	hsa:100861540	[EC:1.14.14.1]	CYP3A7
Synthesis and metabolism	hsa:10720	[EC:2.4.1.17]	UGT2B11
Synthesis and metabolism	hsa:10941	[EC:2.4.1.17]	UGT2A1
Synthesis and metabolism	hsa:1109	[EC:1.1.1.50 1.1.1.357 1.1.1.225]	AKR1C4
Synthesis and metabolism	hsa:1312	[EC:2.1.1.6]	COMT
Synthesis and metabolism	hsa:1543	[EC:1.14.14.1]	CYP1A1
Synthesis and metabolism	hsa:1544	[EC:1.14.14.1]	CYP1A2
Synthesis and metabolism	hsa:1545	[EC:1.14.14.1]	CYP1B1
Synthesis and metabolism	hsa:1551	[EC:1.14.14.1]	CYP3A7
Synthesis and metabolism	hsa:1571	[EC:1.14.13.-]	CYP2E1
Synthesis and metabolism	hsa:1576	[EC:1.14.13.32 1.14.14.55 1.14.14.56 1.14.14.57 1.14.14.73 1.14.13.-]	CYP3A4
Synthesis and metabolism	hsa:1577	[EC:1.14.14.1]	CYP3A5
Synthesis and metabolism	hsa:1581	[EC:1.14.14.23]	CYP7A1
Synthesis and metabolism	hsa:1583	[EC:1.14.15.6]	CYP11A1
Synthesis and metabolism	hsa:1584	[EC:1.14.15.4]	CYP11B1
Synthesis and metabolism	hsa:1585	[EC:1.14.15.4 1.14.15.5]	CYP11B2
Synthesis and metabolism	hsa:1586	[EC:1.14.14.19 1.14.14.32]	CYP17A1
Synthesis and metabolism	hsa:1588	[EC:1.14.14.14]	CYP19A1
Synthesis and metabolism	hsa:1589	[EC:1.14.14.16]	CYP21A2
Synthesis and metabolism	hsa:1645	[EC:1.1.1.149 1.1.1.357 1.3.1.20]	AKR1C1
Synthesis and metabolism	hsa:1646	[EC:1.1.1.213 1.1.1.357]	AKR1C2
Synthesis and metabolism	hsa:220074	[EC:2.1.1.6]	LRTOMT
Synthesis and metabolism	hsa:3283	[EC:1.1.1.145 5.3.3.1]	HSD3B1
Synthesis and metabolism	hsa:3284	[EC:1.1.1.145 5.3.3.1]	HSD3B2
Synthesis and metabolism	hsa:3290	[EC:1.1.1.146]	HSD11B1
Synthesis and metabolism	hsa:3291	[EC:1.1.1.-]	HSD11B2
Synthesis and metabolism	hsa:3292	[EC:1.1.1.62]	HSD17B1
Synthesis and metabolism	hsa:3293	[EC:1.1.1.64]	HSD17B3
Synthesis and metabolism	hsa:3294	[EC:1.1.1.62 1.1.1.239]	HSD17B2
Synthesis and metabolism	hsa:412	[EC:3.1.6.2]	STS
Synthesis and metabolism	hsa:51144	[EC:1.1.1.62 1.1.1.330]	HSD17B12
Synthesis and metabolism	hsa:51478	[EC:1.1.1.62 1.1.1.270]	HSD17B7
Synthesis and metabolism	hsa:54490	[EC:2.4.1.17]	UGT2B28
Synthesis and metabolism	hsa:54575	[EC:2.4.1.17]	UGT1A10
Synthesis and metabolism	hsa:54576	[EC:2.4.1.17]	UGT1A8
Synthesis and metabolism	hsa:54577	[EC:2.4.1.17]	UGT1A7
Synthesis and metabolism	hsa:54578	[EC:2.4.1.17]	UGT1A6
Synthesis and metabolism	hsa:54579	[EC:2.4.1.17]	UGT1A5
Synthesis and metabolism	hsa:54600	[EC:2.4.1.17]	UGT1A9
Synthesis and metabolism	hsa:54657	[EC:2.4.1.17]	UGT1A4
Synthesis and metabolism	hsa:54658	[EC:2.4.1.17]	UGT1A1
Synthesis and metabolism	hsa:54659	[EC:2.4.1.17]	UGT1A3
Synthesis and metabolism	hsa:574537	[EC:2.4.1.17]	UGT2A2
Synthesis and metabolism	hsa:6715	[EC:1.3.1.22]	SRD5A1
Synthesis and metabolism	hsa:6716	[EC:1.3.1.22]	SRD5A2
Synthesis and metabolism	hsa:6718	[EC:1.3.1.3]	AKR1D1
Synthesis and metabolism	hsa:6783	[EC:2.8.2.4]	SULT1E1
Synthesis and metabolism	hsa:6820	[EC:2.8.2.2]	SULT2B1
Synthesis and metabolism	hsa:7363	[EC:2.4.1.17]	UGT2B4
Synthesis and metabolism	hsa:7364	[EC:2.4.1.17]	UGT2B7
Synthesis and metabolism	hsa:7365	[EC:2.4.1.17]	UGT2B10
Synthesis and metabolism	hsa:7366	[EC:2.4.1.17]	UGT2B15
Synthesis and metabolism	hsa:7367	[EC:2.4.1.17]	UGT2B17
Synthesis and metabolism	hsa:79154	[EC:1.1.1.62 1.1.1.270]	DHRS11
Synthesis and metabolism	hsa:7923		HSD17B8
Synthesis and metabolism	hsa:79644	[EC:1.3.1.22 1.3.1.94]	SRD5A3
Synthesis and metabolism	hsa:79799	[EC:2.4.1.17]	UGT2A3
Synthesis and metabolism	hsa:8630		HSD17B6
Synthesis and metabolism	hsa:8644	[EC:1.1.1.51 1.1.1.188 1.1.1.213 1.1.1.357]	AKR1C3
Synthesis and metabolism	hsa:9420	[EC:1.14.14.29]	CYP7B1
Serum homeostasis			SLCO1B3
Serum homeostasis			LRP2
Serum homeostasis			ABCG2
Serum homeostasis			SHBG
Serum homeostasis			ALB
HPG signaling			FSHB
HPG signaling			FSHR
HPG signaling			LHB
HPG signaling			LHCGR
HPG signaling			GNRH1
HPG signaling			GNRHR
HPG signaling			NR0B2
HPG signaling			FKBP4
HPG signaling			AR
HPG signaling			GPRC6A
HPG signaling			KISS1
HPG signaling			KISS1R
HPG signaling			TACR3
HPG signaling			TAC3
HPG signaling			PDYN
HPG signaling			OPRK1
