# Supplementary material for: GWAS of three molecular traits highlights core genes and pathways alongside a highly polygenic background
Source: eLife. 2021 Feb 15;10:e58615. doi: 10.7554/eLife.58615 (PMC7884075; doi:10.7554/eLife.58615)
Supplement: Supplementary file 11. — K, number of mixture components used in the fit of effect sizes. Half sample, 50% downsample of individuals in GWAS to mimic the sex-specific traits. * Failed to converge and terminated after a single iteration. [file elife-58615-supp11.tsv]

Trait	N	Intercept	Int. SE	Heritability	h^2 SE	Best h^2 intercept
Height without PCs	318397	1.4723	0.0773	0.5159	0.0307	No good fit
Height	318397	1.1532	0.064	0.481	0.0277	1.3
Urate	318511	1.0148	0.0262	0.1644	0.0111	1.15
IGF-1	317101	1.0377	0.0208	0.222	0.012	1.2
Testosterone in males	146335	1.0223	0.018	0.1506	0.0123	1.05
Testosterone in females	142775	1.0147	0.0143	0.1118	0.0104	1
