# Supplementary material for: GWAS of three molecular traits highlights core genes and pathways alongside a highly polygenic background
Source: eLife. 2021 Feb 15;10:e58615. doi: 10.7554/eLife.58615 (PMC7884075; doi:10.7554/eLife.58615)
Supplement: Supplementary file 12. — Magnitude of correlation and sample sizes are both higher using the XM0lv luteinizing hormone code, but results are consistent across codes. [file elife-58615-supp12.tsv]

Trait	K	Heritability (SD)	% causal	SD % causal
Height	2	0.557 (0.02088)	0.006	0.0005
Height	3	0.637 (0.02627)	0.012	0.001
Height, half sample	2	0.757 (0.04122)	0.0052	0.0005
Height, half sample	3	0.887 (0.05555)	0.0121	0.0011
Urate	2	0.165 (0.01004)	0.003	0.001
Urate	3	0.221 (0.01869)	0.011	0.002
IGF-1	2	0.241 (0.01168)	0.004	0.0005
IGF-1	3	0.297 (0.0161)	0.011	0.001
Testosterone in females	2	0.109 (0.01152)	0.002	0.001
Testosterone in females	3	0.137 (0.01106)	0.007	0.002
Testosterone in males	2	0.14 (0.01239)	0.001	0.001
Testosterone in males	3	0.216 (0.02752)	0.006	0.002
SHBG	2	0.179 (0.01216)	0.002	0.0004
SHBG	3	0.235 (0.02044)	0.007	0.001
Randomized Urate (rep 1)	2	0.00113 (0.003126)	0.010*	0.001*
Randomized Urate (rep 1)	3	0.00228 (0.001528)	0.009*	0.006*
Randomized Urate (rep 2)	2	0.000298 (0.0002829)	0.00001	0.00001
Randomized Urate (rep 2)	3	0.000298 (0.000283)	0.00001	0.00001
Randomized Urate (rep 3)	2	2.62e-16 (3.531e-15)	0	0
Randomized Urate (rep 3)	3	1.07e-13 (1.442e-12)	0.00000	0.00000
Infinitesimal (h^2 = 0.2)	2	0.312 (0.008965)	0.026	0.001
Infinitesimal (h^2 = 0.3)	2	0.45 (0.01149)	0.027	0.001
Infinitesimal (h^2 = 0.2)	3	0.331 (0.009343)	0.041	0.002
Infinitesimal (h^2 = 0.3)	3	0.477 (0.01181)	0.042	0.002
Infinitesimal, half sample (h^2 = 0.2)	2	0.33 (0.01201)	0.024	0.001
Infinitesimal, half sample (h^2 = 0.3)	2	0.466 (0.01487)	0.024	0.001
